# Supplementary material for: Phenolic constituents in pepper (Piper nigrum L.) berries: UPLC-MS/MS analysis, antioxidant properties, antibacterial activity against Pseudomonas fragi and association analyzed by WCGNA
Source: Food Chem X. 2025 Jul 18;29:102810. doi: 10.1016/j.fochx.2025.102810 (PMC12305731; doi:10.1016/j.fochx.2025.102810)
Supplement: Supplementary file 1 — Supplementary material [file mmc1.xlsx]

## Sheet: Sheet1
Table S1 Composition of phenolic compounds in fresh pepper berries at three maturity stages
Index	Q1 (Da)	Q3 (Da)	Molecular weight (Da)	Formula	Ionization model	Compounds	Class I	Class II	CAS	Level	X1Free	X2Free	X3Free	X1Esterified	X2Esterified	X3Esterified	X1Glycosided	X2Glycosided	X3Glycosided	X1Insoluble-bound	X2Insoluble-bound	X3Insoluble-bound	QC01	QC02	QC03
MW0002404	155.07	125.02	154.063	C8H10O3	[M+H]+	2,6-Dimethoxyphenol	Phenolic acids	Phenolic acids	91-10-1	3	3.56553e+06	3.08827e+06	3.71728e+06	6.783e+06	4.31505e+06	3.81605e+06	837083	229294	119119	4.78767e+06	6.4531e+06	3.99523e+06	3.77629e+06	3.78074e+06	3.77929e+06
Lmbn001981	137.024	93.0346	138.032	C7H6O3	[M-H]-	2,5-Dihydroxybenzaldehyde	Phenolic acids	Phenolic acids	1194-98-5	3	3.35184e+07	2.92364e+07	3.62146e+07	3.83915e+07	2.63286e+07	1.56394e+07	1.4723e+07	1.21858e+07	7.92447e+06	6.71653e+07	5.96893e+07	5.70435e+07	3.424e+07	3.42751e+07	3.4169e+07
WaYn006596	613.23	195.07	614.236	C32H38O12	[M-H]-	Buddlenol C	Lignans and Coumarins	Lignans	97465-73-1	1	1.02921e+06	928700	1.10499e+06	833134	438278	330495	200454	19747.3	34718.9	573135	517210	445534	662465	660913	659977
MWS1875	143.05	115.05	144.058	C10H8O	[M-H]-	2-Naphthol*	Phenolic acids	Phenolic acids	135-19-3	2	1.96764e+06	882332	2.36616e+06	1.38183e+06	833365	626070	57803.3	33100.8	21867.3	1.3621e+06	1.35264e+06	1.12168e+06	1.09827e+06	1.10101e+06	1.09477e+06
MWSslk254	595.17	287.06	594.159	C27H30O15	[M+H]+	Kaempferol-3-O-glucorhamnoside*	Flavonoids	Flavonols	40437-72-7	2	8.66331e+07	7.1335e+07	6.03309e+07	2.66615e+07	1.36848e+07	1.26112e+07	312137	50236.8	121024	1.07066e+07	1.66278e+07	1.83435e+07	3.72867e+07	3.70922e+07	3.71126e+07
MWSmce468	151.04	77.04	152.047	C8H8O3	[M-H]-	2-hydroxymethyl benzoic acid	Phenolic acids	Phenolic acids	612-20-4	2	463136	207024	148513	476338	533705	316097	1.40596e+06	998951	679230	444556	295084	251636	522609	525400	525767
pmp000237	579.13	283.06	578.127	C26H26O15	[M+H]+	Apigenin-6-C-(2''-glucuronyl)xyloside	Flavonoids	Flavones	-	2	8.93695e+07	9.78937e+07	9.07355e+07	2.3839e+07	2.44519e+07	1.84058e+07	6.50047e+06	681754	928642	7.44467e+06	9.79378e+06	1.17588e+07	4.24833e+07	4.26053e+07	4.227e+07
MWSHC20164	279.16	149.02	278.152	C16H22O4	[M+H]+	Dibutyl phthalate*	Phenolic acids	Phenolic acids	84-74-2	1	5.59806e+06	1.07309e+07	8.08415e+06	7.89668e+06	1.02107e+07	1.02093e+07	1.17717e+07	1.06596e+07	1.17421e+07	1.11167e+07	9.98652e+06	1.12117e+07	9.70121e+06	9.69849e+06	9.76833e+06
pmn001511	285.1	123.05	286.105	C13H18O7	[M-H]-	3-Hydroxy-5-Methylphenol-1-O-Glucoside	Phenolic acids	Phenolic acids	-	2	372988	625059	621647	98918.1	52157.2	16341.1	9	9	9	37959.6	46495.9	34351.6	197677	199727	198329
Lssp210422	271.06	153.02	270.053	C15H10O5	[M+H]+	Genistein	Flavonoids	Isoflavones	446-72-0	3	6.27363e+06	2.1092e+06	9.23854e+06	142534	62516.4	73595.4	4.07636e+06	2.52521e+06	2.45054e+06	274582	156806	176080	3.44145e+06	3.42546e+06	3.40445e+06
MWSprf129	387.18	151.08	386.173	C22H26O6	[M+H]+	Pinoresinol dimethyl ether	Lignans and Coumarins	Lignans	29106-36-3	2	3.00936e+07	2.22724e+07	2.71656e+07	52682.1	7037.03	6602.32	24097.1	9077.63	19075.8	1.65188e+06	712182	539128	1.17441e+07	1.18779e+07	1.18348e+07
Wbmp003752	595.17	287.06	594.159	C27H30O15	[M+H]+	Cimicifugic acid E-glucose	Phenolic acids	Phenolic acids	-	2	6.91028e+07	6.95438e+07	5.6613e+07	2.7898e+07	2.23729e+07	1.67784e+07	7.51401e+06	734795	967694	8.92044e+06	1.34222e+07	1.76513e+07	3.53563e+07	3.49472e+07	3.5012e+07
MWSmce466	135.046	92.0293	136.052	C8H8O2	[M-H]-	4-Hydroxyacetophenone	Phenolic acids	Phenolic acids	99-93-4	3	1.01111e+06	832732	956689	3.36276e+06	2.51483e+06	1.42007e+06	628929	680793	661927	2.66293e+06	2.26584e+06	1.81387e+06	1.53782e+06	1.5534e+06	1.55709e+06
Hmpn005101	451.12	289.07	452.132	C21H24O11	[M-H]-	Sieboldin	Flavonoids	Chalcones	18777-73-6	3	323766	477273	316347	70020	66490.2	19801.7	40292.5	30971.2	16169.1	117002	210000	203207	214429	216717	213497
Zjtp092406	289.14	135.08	288.136	C17H20O4	[M+H]+	iso-3'-hydroxy-3,4,5'-trimethoxybibenzyl	Others	Stilbene	-	2	2.84979e+07	2.1675e+07	2.93323e+07	71340.1	36673.4	83026.5	58812.6	95029.5	40895.8	2.46886e+06	1.10883e+06	1.01824e+06	1.13312e+07	1.1344e+07	1.11762e+07
mws0072	433.11	271.06	432.106	C21H20O10	[M+H]+	Apigenin-5-O-glucoside	Flavonoids	Flavones	28757-27-9	3	1.2577e+06	1.02557e+06	1.16565e+06	141261	65409	203485	2.54029e+06	2.25676e+06	1.9237e+06	177067	157583	170995	837642	841125	851541
Zmgn004894	151.04	136.02	152.047	C8H8O3	[M-H]-	Methyl 4-hydroxybenzoate	Phenolic acids	Phenolic acids	99-76-3	1	4.23343e+06	3.90054e+06	6.19399e+06	1.23584e+06	859497	662942	706504	420258	349781	7.87512e+06	5.30878e+06	4.50692e+06	3.09585e+06	3.07615e+06	3.13042e+06
mws0028	167.03	108.02	168.042	C8H8O4	[M-H]-	Vanillic acid	Phenolic acids	Phenolic acids	121-34-6	1	1.03304e+07	8.60804e+06	1.26274e+07	2.62029e+07	1.86894e+07	1.30328e+07	7.62944e+06	5.25173e+06	3.5511e+06	3.42828e+07	3.18731e+07	2.96202e+07	1.73623e+07	1.71694e+07	1.70502e+07
Smhp004476	565.15	433.11	564.148	C26H28O14	[M+H]+	Isovitexin-2''-O-xyloside	Flavonoids	Flavones	-	3	7.40937e+06	8.37241e+06	7.36649e+06	1.20743e+06	1.1535e+06	951641	35275	87242.6	118676	366740	345538	794894	2.60129e+06	2.56792e+06	2.55514e+06
mws0458	151.04	136	152.047	C8H8O3	[M-H]-	Vanillin; 4-Hydroxy-3-Methoxybenzaldehyde	Phenolic acids	Phenolic acids	121-33-5	3	2.30517e+07	2.11752e+07	3.35826e+07	5.8278e+06	4.07998e+06	2.98012e+06	3.46233e+06	2.06926e+06	1.6392e+06	4.01211e+07	2.46622e+07	2.30986e+07	1.63147e+07	1.65522e+07	1.66076e+07
Lhhp111109	637.26	559.23	636.257	C35H40O11	[M+H]+	Schisantherin J	Lignans and Coumarins	Lignans	135432-28-9	1	9.85867e+06	1.21386e+06	5.4641e+06	15205.3	12486.7	4753.98	6373.52	2940.65	1698.95	7919.68	6400.51	670.95	1.60388e+06	1.63258e+06	1.62786e+06
mws0160	181.05	109.03	182.058	C9H10O4	[M-H]-	3,4-Dihydroxybenzoic Acid Ethyl Ester (Protocatechuic acid ethyl ester)	Phenolic acids	Phenolic acids	3943-89-3	3	1.99002e+06	2.34495e+06	2.19116e+06	440181	190726	523144	410491	648738	274442	693100	548839	507770	999469	981621	984466
Hmhp002580	413.14	136.07	412.137	C19H24O10	[M+H]+	Methylpicraquassioside A	Lignans and Coumarins	Coumarins	-	1	1.11613e+07	7.67465e+06	4.49148e+06	1.29279e+06	835484	512557	10580.9	12683.1	1009.8	204340	296371	459479	2.31004e+06	2.2651e+06	2.29512e+06
mws0180	153.02	109.03	154.027	C7H6O4	[M-H]-	2,5-Dihydroxybenzoic acid; Gentisic Acid*	Phenolic acids	Phenolic acids	490-79-9	2	1.95149e+07	2.19593e+07	2.70842e+07	1.46827e+07	1.28016e+07	1.20058e+07	8.71983e+06	6.48876e+06	5.95398e+06	4.7691e+07	3.71663e+07	3.35051e+07	2.11693e+07	2.09596e+07	2.07373e+07
mws1292	565.16	409.09	564.148	C26H28O14	[M+H]+	Isoschaftoside	Flavonoids	Flavones	52012-29-0	2	9.70908e+07	7.94244e+07	6.11517e+07	2.11802e+07	1.13629e+07	8.66695e+06	1.4316e+07	1.65001e+07	1.14651e+07	2.02727e+06	3.9933e+06	3.80277e+06	2.92678e+07	2.87523e+07	2.93261e+07
Lskp211249	387.18	137.06	386.173	C22H26O6	[M+H]+	epieudesmin	Lignans and Coumarins	Lignans	-	2	1.03688e+07	2.92801e+07	2.6968e+07	5.50255e+06	2.77922e+06	1.63036e+06	1.02219e+06	225550	180141	4.08709e+06	5.31332e+06	4.8936e+06	9.91154e+06	9.98743e+06	1.01276e+07
Sayp006468	357.13	307.1	356.126	C20H20O6	[M+H]+	Acutissimalignan B	Lignans and Coumarins	Lignans	-	1	5.96865e+06	4.50491e+06	1.30542e+07	40111	57087.5	41826.4	126844	67814.2	46356.7	217628	99606	139133	3.49075e+06	3.55477e+06	3.48419e+06
Zmcp003989	595.16	287.05	594.159	C27H30O15	[M+H]+	Kaempferol-3-O-rhamnosyl(1→2)glucoside	Flavonoids	Flavonols	-	3	7.0612e+07	6.73726e+07	5.69695e+07	2.66873e+07	21983597	1.68961e+07	7.46255e+06	806675	934957	1.01294e+07	1.28613e+07	1.64787e+07	3.41316e+07	3.34448e+07	3.34993e+07
Lakn002075	431.12	137.02	432.127	C18H24O12	[M-H]-	4-Hydroxybenzoic acid glucosyl xyloside	Phenolic acids	Phenolic acids	-	2	1.15568e+06	1.64723e+06	1.09528e+06	1.14613e+06	1.08972e+06	485314	8316.66	2643.94	3407.64	302440	475021	623895	757864	741212	752552
Hmtn001288	181.05	135.04	182.058	C9H10O4	[M-H]-	Methyl 2,4-dihydroxyphenylacetate	Phenolic acids	Phenolic acids	67828-42-6	3	987127	773864	1.14237e+06	290354	232331	345508	1.6001e+06	4.14263e+06	1.6251e+06	903716	806841	723196	1.02127e+06	1.01384e+06	998767
Lmln010063	205.16	189.13	206.167	C14H22O	[M-H]-	2,6-Di-tert-butylphenol*	Phenolic acids	Phenolic acids	128-39-2	1	391054	480098	360629	332416	332936	315012	341207	300114	347271	358342	366705	377774	385554	381121	390050
Hmcn002743	417.15	181.04	418.163	C22H26O8	[M-H]-	Lirioresinol A	Lignans and Coumarins	Lignans	-	1	4.82324e+06	5.34748e+06	6.55593e+06	1.31411e+06	1.09583e+06	834101	1.7215e+06	268879	323313	1.39489e+06	992946	980838	2.75824e+06	2.7853e+06	2.82399e+06
MWSHY0116	611.2	303.09	610.19	C28H34O15	[M+H]+	Hesperetin-7-O-rutinoside (Hesperidin)*	Flavonoids	Flavanones	520-26-3	3	1.50499e+06	1.23628e+06	1.05555e+06	265592	128159	132702	12259.4	6802.8	23894.6	51650.5	111337	145097	499970	489122	490342
MWSslk138	169.01	151	170.022	C7H6O5	[M-H]-	2,3,4-Trihydroxybenzoic acid	Phenolic acids	Phenolic acids	610-02-6	1	37828.8	32691.4	33332.9	5.74449e+06	3.56537e+06	7.55309e+06	7.16112e+06	7.5733e+06	9.7715e+06	8.78293e+06	5.95592e+06	6.53809e+06	5.06434e+06	5.05344e+06	4.95279e+06
Hmln007772	293.18	221.16	294.183	C17H26O4	[M-H]-	Nordihydrocapsiate	Phenolic acids	Phenolic acids	220012-53-3	3	1.60131e+07	1.44718e+07	1.70636e+07	1.13528e+07	1.77615e+07	1.91746e+07	1.44464e+07	1.47476e+07	1.48211e+07	1.39251e+07	1.16185e+07	1.11885e+07	1.1826e+07	1.15664e+07	1.15841e+07
Lakn002165	447.12	152.01	448.122	C18H24O13	[M-H]-	Protocatechuic acid glucosyl xyloside	Phenolic acids	Phenolic acids	-	1	8.28062e+06	1.21836e+07	7.87566e+06	1.53259e+06	969889	426600	6046.34	1478.13	1973.36	1.26409e+06	1.95472e+06	2.95754e+06	2.54247e+06	2.56795e+06	2.50479e+06
pmb0571	565.16	271.06	564.148	C26H28O14	[M+H]+	Apigenin-7-O-(2''-glucosyl)arabinoside	Flavonoids	Flavones	-	3	4.09147e+07	3.56924e+07	3.01894e+07	8.89596e+06	4.50873e+06	4.48207e+06	224325	37118.1	18616.5	5.5042e+06	6.56652e+06	7.14223e+06	1.35064e+07	1.37095e+07	1.38473e+07
Hmbp002730	287.06	153.01	286.048	C15H10O6	[M+H]+	Isoscutellarein	Flavonoids	Flavones	41440-05-5	1	898145	313227	992084	36261.3	15727.9	15571.9	1.11245e+06	544510	460800	62545.9	50244.3	45217.6	448426	450273	459533
MWSHC20168	153.02	109.03	154.027	C7H6O4	[M-H]-	Methyl cumalate	Phenolic acids	Phenolic acids	6018-41-3	2	2.18375e+07	1.94458e+07	2.49735e+07	1.38792e+07	1.14937e+07	1.10716e+07	8.71534e+06	6.73569e+06	6.15447e+06	4.42228e+07	3.33001e+07	3.1858e+07	1.95711e+07	1.91238e+07	1.91387e+07
Lazp005033	345.17	137.06	344.162	C20H24O5	[M+H]+	Divanillyltetrahydrofuran	Lignans and Coumarins	Lignans	-	1	5.78802e+06	4.9563e+06	4.2853e+06	1.658e+06	753925	435386	1.88624e+06	1.37504e+06	808315	2.54042e+06	2.66043e+06	2.58436e+06	3.17579e+06	3.25678e+06	3.19116e+06
Lazn002744	211.06	148.02	212.069	C10H12O5	[M-H]-	C-Veratroylglycol	Phenolic acids	Phenolic acids	168293-10-5	1	5.55149e+06	8.26349e+06	1.07394e+07	39579.7	23178	16517.2	763548	1.12288e+06	979739	905659	556326	493240	2.46778e+06	2.40262e+06	2.4315e+06
mws0055	373.13	343.09	372.121	C20H20O7	[M+H]+	Tangeretin (4',5,6,7,8-Pentamethoxyflavone)	Flavonoids	Flavones	481-53-8	3	166686	157765	97300.4	106120	82259.9	90121.4	306550	460130	197374	212650	78668	85382.4	148613	152554	152174
pmp001110	535.14	517.13	534.137	C25H26O13	[M+H]+	Apigenin-6-C-xyloside-8-C-arabinoside	Flavonoids	Flavones	-	2	7.91935e+06	3.42278e+06	5.79363e+06	1021990	1.54515e+06	541030	1.92132e+06	2.04357e+06	1.54188e+06	346511	389376	765190	2.57096e+06	2.64574e+06	2.61839e+06
mws4108	353.14	189.09	352.131	C21H20O5	[M+H]+	1-Methoxyphaseollin	Lignans and Coumarins	Coumarins	157226-48-7	2	1.54119e+06	1.19273e+06	1.44169e+06	27006.9	84753.2	45713.4	17401.8	85152.8	22394.2	157256	96688.6	106233	678892	662812	660579
MWSHY0190	609.18	301.08	608.174	C28H32O15	[M+H]+	Diosmetin-7-O-rutinoside (Diosmin)*	Flavonoids	Flavones	520-27-4	1	4.21224e+07	4.21739e+07	3.814e+07	6.26655e+06	3.03408e+06	2.84331e+06	80469.6	5050.52	15076.7	2.96517e+06	3.34766e+06	3.45107e+06	1.5206e+07	1.53976e+07	1.49405e+07
Lmgp004217	609.18	445.11	608.174	C28H32O15	[M+H]+	Diosmetin-8-C-(2''-O-rhamnosyl)glucoside	Flavonoids	Flavones	98891-92-0	1	1.80471e+07	1.83122e+07	17978667	5.38748e+06	5.08175e+06	4.23327e+06	1.38277e+06	196402	211123	1.09269e+06	1.47276e+06	2.01604e+06	7.52624e+06	7.38195e+06	7.30392e+06
Hmhn003067	325.09	119.05	326.1	C15H18O8	[M-H]-	Phenylpropionic acid-O-β-D-glucopyranoside	Phenolic acids	Phenolic acids	-	3	40291.3	65605	87584.4	199584	266853	183895	58467.1	18895.2	7438	157010	224851	237232	107599	106732	104407
MW0137551	165.06	135.05	166.063	C9H10O3	[M-H]-	Caffeyl alcohol	Phenolic acids	Phenolic acids	3598-26-3	3	3.63545e+06	5.02027e+06	5.70481e+06	417289	207109	149995	67519.6	106113	70726.8	1.31797e+06	899483	645822	1.96675e+06	1.95863e+06	2.01645e+06
pme3083	164.04	120.05	165.043	C8H7NO3	[M-H]-	2-(Formylamino)benzoic acid	Phenolic acids	Phenolic acids	3342-77-6	3	1.37934e+06	790812	964991	2.87104e+06	1.92455e+06	1.06612e+06	685147	565329	384651	4.31822e+06	2.89623e+06	3.28219e+06	1.80694e+06	1.75156e+06	1.76787e+06
mws0918	283.06	268.04	284.068	C16H12O5	[M-H]-	Prunetin (5,4'-Dihydroxy-7-methoxyisoflavone)	Flavonoids	Isoflavones	552-59-0	3	27818.9	25366.1	35618.2	2.8074e+07	2.30565e+07	1.48416e+07	110521	50531.5	47674.6	322870	293059	373263	5.54165e+06	5.72282e+06	5.64772e+06
Wbwp006397	357.13	307.1	356.126	C20H20O6	[M+H]+	(3r,4r)-3-(2h-1,3-benzodioxol-5-ylmethyl)-4-[(4-hydroxy-3-methoxyphenyl)methyl]oxolan-2-one	Lignans and Coumarins	Lignans	-	1	6.37406e+06	4.39651e+06	1.34733e+07	45770.4	54733.8	34902.5	169971	72209.7	36375.3	237631	91212	142865	3.48779e+06	3.37758e+06	3.44901e+06
NK10253223	168.06	94.06	167.058	C8H9NO3	[M+H]+	2-Amino-3-methoxybenzoic acid	Phenolic acids	Phenolic acids	3177-80-8	2	824671	394302	300910	5.54414e+06	2.47652e+06	512995	402882	430405	202065	467890	572917	229330	1.84891e+06	1.90997e+06	1.87699e+06
Lmgp004731	433.11	271.06	432.106	C21H20O10	[M+H]+	Genistein-7-O-galactoside	Flavonoids	Isoflavones	-	3	4.12923e+06	4.9592e+06	8.06907e+06	1.52237e+06	945812	822208	1.65507e+07	2.46095e+06	3.2764e+06	1.12607e+06	1.15967e+06	1.24741e+06	3.40644e+06	3.51585e+06	3.43422e+06
pme1611	433.11	313.07	434.121	C21H22O10	[M-H]-	Isohemiphloin	Flavonoids	Flavanones	3682-02-8	3	4.02405e+06	4.01229e+06	4.23538e+06	483603	254126	178396	5.15307e+06	4.61084e+06	3.62247e+06	1.37435e+06	1.26849e+06	1.16492e+06	2.70881e+06	2.77206e+06	2.68534e+06
mws0628	121.029	92	122.037	C7H6O2	[M-H]-	4-Hydroxybenzaldehyde	Phenolic acids	Phenolic acids	123-08-0	3	1.26914e+07	1.18206e+07	1.77767e+07	8.36658e+06	5.59258e+06	3.93247e+06	6.09278e+06	3.3981e+06	2.05825e+06	3.85932e+07	2.5785e+07	2.23954e+07	1.24406e+07	1.28645e+07	1.27092e+07
mws0027	197.05	123.01	198.053	C9H10O5	[M-H]-	Syringic acid	Phenolic acids	Phenolic acids	530-57-4	2	2.73094e+07	2.56871e+07	2.98397e+07	7.98155e+07	6.23808e+07	5.00603e+07	1.22691e+07	3.83867e+06	2.70197e+06	8.01124e+07	8.6109e+07	7.98516e+07	4.54696e+07	4.63744e+07	4.70426e+07
HX1361	177.05	89.04	176.047	C10H8O3	[M+H]+	7-Methoxycoumarin	Lignans and Coumarins	Coumarins	531-59-9	1	1.18935e+07	9.25352e+06	1.07802e+07	6.96363e+07	4.63943e+07	3.26128e+07	1.25743e+07	9.01516e+06	6.41704e+06	7.79598e+07	5.88933e+07	6.89039e+07	2.98702e+07	2.91356e+07	2.89123e+07
Lmtn002796	449.11	287.06	450.116	C21H22O11	[M-H]-	Aromadendrin-7-O-glucoside	Flavonoids	Flavanonols	28189-90-4	2	3.14962e+06	4.0165e+06	4.39701e+06	496521	271416	157016	183616	57840.1	42117.9	354351	453903	386972	1.35913e+06	1.38617e+06	1.33975e+06
HJN003	385.11	223.06	386.121	C17H22O10	[M-H]-	1-O-Sinapoyl-β-D-glucose	Phenolic acids	Phenolic acids	-	2	910431	1.59517e+06	1.67552e+06	636833	479586	358838	19745.5	105633	49988.2	142150	167622	233686	649637	628605	645343
MWS20182	195.07	136.05	196.074	C10H12O4	[M-H]-	Dihydroferulic Acid	Phenolic acids	Phenolic acids	1135-23-5	1	1.03765e+06	454323	602710	2.06183e+06	1.57324e+06	1.02504e+06	3.11322e+06	1.75482e+06	1.21435e+06	5.71668e+06	3.62606e+06	4.30042e+06	1.9227e+06	1.8604e+06	1.91019e+06
HX1271	343.15	135.04	342.147	C20H22O5	[M+H]+	Chicanin	Lignans and Coumarins	Lignans	-	2	7.67314e+07	2.81185e+07	8.41497e+07	144434	369073	157286	49755	16927.2	19060.8	2.10929e+06	1.27244e+06	775035	2.56906e+07	2.55678e+07	2.48564e+07
Lmyn003835	289.04	137.02	290.043	C14H10O7	[M-H]-	4-(3,4,5-Trihydroxybenzoxy)benzoic acid	Phenolic acids	Phenolic acids	-	2	156518	150824	201623	9	9	9	9	9	9	158430	248460	132511	139351	143924	139739
Lmjn002534	431.16	149.05	432.163	C19H28O11	[M-H]-	Darendoside A	Phenolic acids	Phenolic acids	149596-95-2	1	1.23835e+07	1.59336e+07	6.33897e+06	4.56341e+06	3.97358e+06	1.15601e+06	8163.06	9197.11	4082.04	1.24007e+06	1.70038e+06	2.03006e+06	5.3822e+06	5.55359e+06	5.37657e+06
Lmmp003271	481.1	319.05	480.09	C21H20O13	[M+H]+	Gossypetin-8-O-glucoside	Flavonoids	Flavonols	652-78-8	2	6.16981e+06	7.53884e+06	5.32398e+06	2.45723e+06	1.31773e+06	691643	192121	30010	29817.6	1.08434e+06	1.87785e+06	1.83109e+06	2.1774e+06	2.25993e+06	2.22396e+06
Laln002027	431.12	137.02	432.127	C18H24O12	[M-H]-	3,4-dihydroxybenzaldehyde-xylose-glucoside	Phenolic acids	Phenolic acids	-	2	1.18798e+06	1.64142e+06	1.25982e+06	1.14403e+06	1.17201e+06	531609	12485.4	22641.7	12223.6	362432	475689	652562	835302	804908	823534
Lazn002951	319.12	241.05	320.126	C17H20O6	[M-H]-	Guaiacylglycerol-β-Guaiacyl Ether	Lignans and Coumarins	Lignans	7382-59-4	1	201130	60085.6	34598.5	284543	61934.7	243520	7152.7	11995.1	9453.14	498515	399911	430074	195335	197879	202655
Lmmp004504	287.056	153.019	286.047	C15H10O6	[M+H]+	2'-Hydroxygenistein	Flavonoids	Isoflavones	1156-78-1	3	900409	311694	1.03449e+06	38676.6	34097.1	13857.1	1.09635e+06	561602	488017	77431.2	60104.5	41045.5	453666	451629	438188
pmp000593	595.17	287.06	594.159	C27H30O15	[M+H]+	Luteolin-7-O-rutinoside	Flavonoids	Flavones	3563-98-2	2	33486894	2.86935e+07	2.40625e+07	9.95178e+06	4.80807e+06	4.36415e+06	75681.2	11891.7	33131.9	3.63726e+06	6.29539e+06	7.00382e+06	13815770	1.42402e+07	1.43042e+07
Wbtp002224	263.06	153.02	262.048	C13H10O6	[M+H]+	2,4,6,3',5'-pentahydroxybenzophenone	Flavonoids	Other Flavonoids	-	2	202867	205654	121014	60010.8	53333.3	43068.9	142588	72253.5	69987.7	25214.6	42597.2	25770.2	105142	109184	107514
mws0749	137.02	93.03	138.032	C7H6O3	[M-H]-	4-Hydroxybenzoic acid	Phenolic acids	Phenolic acids	99-96-7	1	3.9124e+07	3.46348e+07	4.13219e+07	4.89818e+07	3.2935e+07	2.04435e+07	1.75603e+07	1.41561e+07	9.22667e+06	8.19373e+07	7.53852e+07	6.6266e+07	4.12242e+07	4.27994e+07	4.22341e+07
Sazp007852	359.15	135.04	358.142	C20H22O6	[M+H]+	Dihydrocubebin	Lignans and Coumarins	Lignans	24563-03-9	2	4.58125e+06	2.44492e+06	4.87573e+06	40694.6	23235.7	16043.8	26189.5	12923.2	12463.3	535694	262117	320421	2.29285e+06	2.22111e+06	2.29848e+06
MWS20151	271.06	153.02	270.053	C15H10O5	[M+H]+	Apigenin; 4',5,7-Trihydroxyflavone	Flavonoids	Flavones	520-36-5	1	6.26011e+06	2.1499e+06	9.21304e+06	133293	60575.7	67062.1	4.13965e+06	2.55841e+06	2.56992e+06	282599	173647	190711	3.46764e+06	3.53775e+06	3.40594e+06
pmb3066	481.14	319.2	482.142	C22H26O12	[M-H]-	5-O-p-Coumaroylshikimic acid O-glucoside	Phenolic acids	Phenolic acids	-	3	228795	168929	136064	81917.7	120666	62700.1	6223.39	3460.59	4793.69	36131.8	48957.5	40114.5	94850.4	91366.3	92596.9
pmb2654	460.15	117.9	461.153	C19H27NO12	[M-H]-	Anthranilate-1-O-Sophoroside	Phenolic acids	Phenolic acids	-	3	38068.9	55685.3	57523.4	2691.66	3067.62	1968.98	2185.66	3361.8	1184.77	9	9	9	4798.28	4980.66	4927.54
Hmlp006964	237.07	176.04	236.069	C12H12O5	[M+H]+	5,6,7-Trimethoxycoumarin*	Lignans and Coumarins	Coumarins	55085-47-7	3	129092	195793	197072	10004.7	5675.3	8840.28	6867.35	7863.06	7725.82	45688.6	24625.1	20624.7	71572.1	69556.8	69024.3
MW0133725	219.07	135.04	218.058	C12H10O4	[M+H]+	4-Methylumbelliferyl acetate	Lignans and Coumarins	Coumarins	2747-05-9	3	2.29521e+07	1.17265e+07	3.08791e+07	4.83279e+07	2.7461e+07	1.75632e+07	789507	363403	419213	4.88361e+07	2.82436e+07	4.03524e+07	2.36857e+07	2.44487e+07	2.4545e+07
MWSmce079	399.12	369.07	400.116	C21H20O8	[M-H]-	4'-Demethylpodophyllotoxin	Lignans and Coumarins	Lignans	40505-27-9	1	532701	101627	271621	190943	102000	45796.9	23566	32872.7	28342.6	55928.2	111961	93747.6	189510	182713	183870
WaYn006966	583.22	195.07	584.226	C31H36O11	[M-H]-	Ficusesquilignan B	Lignans and Coumarins	Lignans	-	1	1.84579e+06	1.44295e+06	1.95554e+06	100265	54142.4	47870.6	323654	21253.2	35753.9	718987	564170	439035	986791	1.02517e+06	1.01507e+06
Zmhp003514	301.07	286.05	300.063	C16H12O6	[M+H]+	6,7,8-Tetrahydroxy-5-methoxyflavone	Flavonoids	Flavones	-	3	1.88276e+07	5.08874e+06	2.38039e+07	273815	172356	243914	1.65904e+07	9.44235e+06	8.68759e+06	391052	226850	247259	7.95408e+06	7.73953e+06	7.65646e+06
Zahp003781	223.1	149.02	222.089	C12H14O4	[M+H]+	4-hydroxy-3-(2-hydroxy-3-methylbut-3-en-1-yl)benzoic acid	Phenolic acids	Phenolic acids	-	3	1.11842e+06	1.5137e+06	1.30192e+06	1.66367e+06	1.71267e+06	1.97828e+06	1.88381e+06	1.94724e+06	1.75162e+06	2.21271e+06	1.8995e+06	1.73585e+06	1.59631e+06	1.57353e+06	1.63748e+06
Lmbn002648	163.04	119.05	164.047	C9H8O3	[M-H]-	α-Hydroxycinnamic Acid*	Phenolic acids	Phenolic acids	5801-57-0	1	8.56675e+06	5.514e+06	7.12835e+06	2.0441e+07	1.25048e+07	8.23483e+06	5.88787e+06	4.20004e+06	2.84981e+06	3.32434e+07	2.23516e+07	2.48498e+07	1.27466e+07	1.30935e+07	1.2583e+07
WaYn003084	525.16	167.03	526.169	C24H30O13	[M-H]-	Guaiacylglycerol 8-O-(1''-O-Glucosyl)Vanillic Acid Ether	Phenolic acids	Phenolic acids	-	1	2.68539e+06	4.20357e+06	4.33115e+06	2.93303e+06	3.22514e+06	1.51881e+06	1.25223e+06	198033	158984	557832	905844	1.12312e+06	2.11533e+06	2.0463e+06	2.12438e+06
Wbwp006280	373.13	135.04	372.121	C20H20O7	[M+H]+	2,5-Bis(1,3-benzodioxol-5-yl)-3,4-dimethyloxolane-2,3-diol	Lignans and Coumarins	Lignans	-	2	3.59135e+07	3.95902e+07	4.41286e+07	118938	78671	70965.3	251716	217742	137639	5.98847e+06	2.8451e+06	2.52822e+06	1.72393e+07	1.79217e+07	1.73805e+07
Lmmn001643	163.04	119.05	164.047	C9H8O3	[M-H]-	2-Hydroxycinnamic acid*	Phenolic acids	Phenolic acids	583-17-5	1	9.41283e+06	5.54502e+06	6.79689e+06	2.1793e+07	1.45541e+07	8.07722e+06	5.88561e+06	4.27024e+06	2.6932e+06	3.17164e+07	2.24316e+07	2.53164e+07	1.24339e+07	1.28446e+07	1.2922e+07
Lmgn001670	137.03	108.02	138.032	C7H6O3	[M-H]-	Salicylic acid	Phenolic acids	Phenolic acids	69-72-7	2	4.72573e+07	4.01745e+07	4.31578e+07	4.71442e+06	2.59811e+06	2.14213e+06	1.53961e+06	1.35714e+06	1.40252e+06	3.08784e+07	2.36352e+07	2.2683e+07	2.22202e+07	2.24581e+07	2.15754e+07
Zmhn002422	355.1	193.05	356.111	C16H20O9	[M-H]-	1-O-Feruloyl-β-D-glucose	Phenolic acids	Phenolic acids	7196-71-6	1	1.02264e+06	1.3252e+06	1.25843e+06	1.78919e+06	1.99338e+06	1.2893e+06	39513	19555.4	24003.3	318423	458846	529794	988940	955073	991391
pmp000086	269.1	177.05	268.095	C13H16O6	[M+H]+	1-Feruloyl-sn-glycerol*	Phenolic acids	Phenolic acids	-	1	1.79998e+06	1.60247e+06	1.65589e+06	7.72482e+06	5.83145e+06	4.46081e+06	2.68859e+06	3.1993e+06	2.2661e+06	6.167e+06	5.20509e+06	5.54311e+06	3.1386e+06	3.27257e+06	3.21856e+06
pmp000791	271.06	153.05	270.053	C15H10O5	[M+H]+	Moracin Y	Phenolic acids	Phenolic acids	1252581-54-6	3	3.39878e+07	1.16972e+07	5.26921e+07	475059	246910	275176	2.29066e+07	1.423e+07	1.38852e+07	1.47435e+06	748264	876734	19831868	2.04332e+07	1.96257e+07
WaYn006693	385.13	355.08	386.137	C21H22O7	[M-H]-	(E)-3-(2-(4-hydroxy-3,5-dimethoxyphenyl)-3-(hydroxymethyl)-7-methoxy-2,3-dihydrobenzofuran-5-yl)acrylaldehyde	Lignans and Coumarins	Lignans	-	3	649877	350471	609303	100228	58592	15731.1	148159	193605	115744	164785	128969	124338	296416	292101	304737
pmn001420	341.09	179.04	342.095	C15H18O9	[M-H]-	1-O-Caffeoyl-β-D-glucose*	Phenolic acids	Phenolic acids	14364-08-0	1	2.60437e+06	3.81006e+06	2.59147e+06	8.97813e+06	5.97811e+06	2.60266e+06	379482	57993.4	29257.4	7.23678e+06	1.15092e+07	1.40313e+07	5.77113e+06	5.65212e+06	5.52722e+06
Lmqn001857	183.03	139.04	184.037	C8H8O5	[M-H]-	3,5-Dihydroxy-4-methoxybenzoic acid; 4-O-Methylgallic Acid	Phenolic acids	Phenolic acids	4319-02-2	2	9	9	9	3.42456e+06	2.95432e+06	3.79902e+06	2.65687e+06	2.49026e+06	2.63968e+06	3.46629e+06	2.90439e+06	2.63017e+06	2.42401e+06	2.48262e+06	2.53231e+06
pme3285	275.09	139.04	274.084	C15H14O5	[M+H]+	Afzelechin (3,5,7,4'-Tetrahydroxyflavan)	Flavonoids	Flavanols	2545-00-8	3	303547	234879	270329	139670	87194.1	69452.5	25606.9	15328.9	24631.7	138230	191089	190207	145440	151650	146959
Lmmp000897	611.14	287.05	610.132	C30H26O14	[M+H]+	Gallocatechin-(4α→8)-gallocatechin	Flavonoids	Flavanols	-	3	519129	362819	322560	181727	121426	64293.3	73652.1	26744.4	13015.8	96753.6	129485	144611	205277	213384	213124
pme1598	463.12	301.07	464.132	C22H24O11	[M-H]-	Hesperetin-5-O-glucoside	Flavonoids	Flavanones	69651-80-5	3	95114.3	226720	257969	180971	36541.2	28117	56552.3	64756.3	43031.2	135717	34897.5	25564.3	128538	126895	132404
Jmgn004021	449.11	269.05	450.116	C21H22O11	[M-H]-	6-C-Glucosyl-2-Hydroxynaringenin	Flavonoids	Flavanones	-	2	3.05377e+06	4.02115e+06	4.46305e+06	546812	267276	158291	189908	62767.2	51172.3	323704	397687	407554	1.20191e+06	1.19805e+06	1.2464e+06
Lazn004796	391.14	343.12	392.147	C20H24O8	[M-H]-	Demethyl-erythro-Guaiacylglycerol β-Sinapyl Ether	Lignans and Coumarins	Lignans	-	1	1.54453e+06	916653	1.04169e+06	229730	116907	108659	205289	28829	64294.7	966483	896869	859407	911248	873972	881790
MW0137880	351.12	191.07	328.131	C19H20O5	[M+Na]+	Decursin	Lignans and Coumarins	Coumarins	5928-25-6	3	2.59261e+07	1.54454e+07	2.67424e+07	80660.5	32871.4	29082.9	23304.5	16915.5	15026.3	1.68841e+06	594442	686345	1.64252e+07	1.57538e+07	1.58792e+07
Zmdp005392	347.15	137.06	346.142	C19H22O6	[M+H]+	Piperphilippinin VI	Lignans and Coumarins	Lignans	-	3	1.21406e+06	983000	1.21736e+06	90069.5	49915.4	108361	308112	298289	129061	436575	327973	402801	688477	699772	719579
Lmbn013410	205.16	189.127	206.167	C14H22O	[M-H]-	2,4-Di-Tert-Butylphenol*	Phenolic acids	Phenolic acids	96-76-4	1	377309	484762	368767	325367	343897	296636	354492	310130	345520	350327	372664	369597	407288	404445	390443
Wafn002827	357.12	195.07	358.126	C16H22O9	[M-H]-	Dihydroferulic acid glucoside	Phenolic acids	Phenolic acids	-	2	604406	558788	518532	3.22417e+06	2.58679e+06	1.232e+06	279008	98714.5	100429	1.26916e+06	2.16915e+06	2.55398e+06	1.33852e+06	1.29848e+06	1.35778e+06
Lcyn000106	551.18	193.05	552.184	C26H32O13	[M-H]-	Dichotomoside A	Lignans and Coumarins	Lignans	-	1	3.03427e+06	3.83189e+06	4.24657e+06	1.46594e+07	1.43842e+07	8.36461e+06	4.26667e+06	505957	615004	5.85145e+06	9.0805e+06	9.39607e+06	6.20288e+06	5.92926e+06	6.03494e+06
Lmrn001951	181.05	135.04	182.058	C9H10O4	[M-H]-	(S)-2-Hydroxy-3-(4-Hydroxyphenyl)Propanoic Acid	Phenolic acids	Phenolic acids	23508-35-2	3	931928	825718	1.07683e+06	358111	263732	329413	1.40999e+06	3.51338e+06	1.47146e+06	978664	802635	775287	944740	985484	950575
Zjbn102517	257.12	242.09	258.126	C16H18O3	[M-H]-	3-hydroxy-5,3'-dimethoxybibenzyl	Others	Stilbene	-	2	9	9	9	13654	1198.33	3359.11	217232	485508	266633	9	9	9	56656.4	58607.8	56084.3
pmn001320	237.08	163.04	238.084	C12H14O5	[M-H]-	1-O-p-Cumaroylglycerol	Phenolic acids	Phenolic acids	106055-11-2	2	31283.8	26001.6	25005	145032	309200	361667	487185	1.94869e+06	663975	93804	75334.9	178316	260864	273215	266356
Lmlp005572	433.11	271.06	432.106	C21H20O10	[M+H]+	Galangin-7-O-glucoside	Flavonoids	Flavones	-	3	5.17028e+06	2.7442e+06	5.01436e+06	1.83501e+06	1.00252e+06	862297	1.61784e+07	2.48835e+06	3.3241e+06	1.25723e+06	1.05944e+06	1.2235e+06	3.30384e+06	3.44056e+06	3.3042e+06
Zbfn002690	299.08	93.03	300.084	C13H16O8	[M-H]-	1-(4-Hydroxybenzoyl)Glucose; 25545-07-7	Phenolic acids	Phenolic acids	-	1	2.7958e+06	4.29823e+06	4.90209e+06	659037	485254	239602	30005.3	17103.5	11693.1	327551	472325	554040	1.27704e+06	1.21795e+06	1.24663e+06
MWSmce430	195.07	59.01	196.074	C10H12O4	[M-H]-	Hydroxytyrosol acetate	Phenolic acids	Phenolic acids	69039-02-7	1	138444	309824	85161.5	6812.95	30196.5	28643.9	1.09158e+07	5.45615e+06	4.50657e+06	17379.2	13340	31376.6	1.12021e+06	1.16324e+06	1.11386e+06
Wafn003070	371.1	209.05	372.106	C16H20O10	[M-H]-	Hydroxyferulic acid glucoside	Phenolic acids	Phenolic acids	-	1	2.00973e+06	2.99175e+06	1.46886e+06	8.03873e+06	7.1508e+06	2.92516e+06	319777	49332.5	19872.2	3.4278e+06	6.11321e+06	7.80388e+06	3.88109e+06	4.06753e+06	4.004e+06
Lskp211385	357.13	307.09	356.126	C20H20O6	[M+H]+	(-)-dihydrosesamin	Lignans and Coumarins	Lignans	-	2	5.11468e+06	3.64067e+06	1.13856e+07	30688.6	38044.5	13025.2	145213	46823.4	45229.6	200940	80178.6	109430	2.97699e+06	2.83793e+06	2.91478e+06
mws0906	341.12	179.07	342.132	C16H22O8	[M-H]-	Coniferin	Phenolic acids	Phenolic acids	531-29-3	3	2.78609e+06	3.95152e+06	2.69426e+06	8.82937e+06	5.95116e+06	2.65961e+06	387267	53742.9	47829	6.78901e+06	1.11291e+07	1.36623e+07	5.28849e+06	5.49525e+06	5.26031e+06
mws0011	371.13	209.08	372.142	C17H24O9	[M-H]-	Syringin	Phenolic acids	Phenolic acids	118-34-3	2	1.42179e+06	2.26113e+06	1.21212e+06	6.6394e+06	5.61751e+06	2.2625e+06	206550	13087.7	13364.7	2.90204e+06	5.3651e+06	6.25381e+06	3.32394e+06	3.36145e+06	3.20495e+06
pmp000411	565.16	433.1	564.148	C26H28O14	[M+H]+	Genistein-8-C-apiosyl(1→6)glucoside	Flavonoids	Isoflavones	-	3	1.48254e+07	1.18849e+07	7.90737e+06	2.9744e+06	1.57447e+06	1.31558e+06	2.05624e+06	2.21512e+06	1.51144e+06	504610	716382	997899	4.14772e+06	4.35728e+06	4.29038e+06
Zbyp002402	287.11	107.05	286.104	C13H18O7	[M+H]+	methylarbutin	Phenolic acids	Phenolic acids	6032-32-2	2	662083	678208	449773	315873	140977	69626.7	160474	176892	91809	121646	174120	258745	272357	286398	278615
Wbtn006810	287.05	135.04	288.063	C15H12O6	[M-H]-	6,7-dihydroxy-1,3-dimethoxyxanthen-9-one	Flavonoids	Other Flavonoids	-	2	403082	112426	482099	4767.05	10375	1608.19	527099	622179	292071	27631.9	25908.4	19155.7	228213	217474	219995
Wbwn012259	385.13	370.1	386.137	C21H22O7	[M-H]-	8-(3,4-dimethoxyphenyl)-6,8-dihydroxy-6,7-dimethyl-7H-benzo[f][1,3]benzodioxol-5-one	Lignans and Coumarins	Lignans	-	2	275246	83179.4	351655	5589.46	5314.48	4615.48	1670.5	1854.6	1944.85	7160.79	5174.61	3748.58	86113.8	86963.4	82842.2
Wmsp000711	341.14	165.06	340.131	C20H20O5	[M+H]+	burchellin	Lignans and Coumarins	Lignans	38276-59-4	3	2.10653e+07	6.71379e+06	2.48484e+07	59819.3	96154.7	72764.4	38698.7	17173.3	17017.3	492955	287820	184833	7.03966e+06	6.81707e+06	6.68708e+06
mws0885	153.02	109.03	154.027	C7H6O4	[M-H]-	2,4-Dihydroxybenzoic acid	Phenolic acids	Phenolic acids	89-86-1	2	4.49295e+06	4.30993e+06	5.04773e+06	1.76956e+08	9.26172e+07	1.59822e+08	1.65045e+08	1.31765e+08	1.55105e+08	1.56488e+08	1.08586e+08	1.0865e+08	1.22708e+08	1.16561e+08	1.18701e+08
Xmgp006913	341.14	137.06	340.131	C20H20O5	[M+H]+	2,4,2',4'-tetrahydroxy-3'-prenylchalcone	Flavonoids	Chalcones	-	3	2.03286e+07	1.33701e+07	1.13431e+07	115672	184448	36188.2	489225	239774	131227	1.47684e+06	889247	815854	8.03439e+06	8.29833e+06	7.88092e+06
Wbwp006298	417.15	167.07	416.147	C22H24O8	[M+H]+	[(1R,11R,12R,13S)-13-(hydroxymethyl)-1-(3,4,5-trimethoxyphenyl)-5,7,14-trioxatetracyclo[9.2.1.02,10.04,8]tetradeca-2,4(8),9-trien-12-yl]methanol	Lignans and Coumarins	Lignans	-	3	2.71142e+07	3.25269e+06	4.24266e+06	2.40261e+06	1.21645e+06	801206	660645	97697.4	136184	4.16465e+06	3699311	3.15162e+06	7.43533e+06	7.83959e+06	7.64365e+06
Lmzp006972	387.18	151.08	386.173	C22H26O6	[M+H]+	Dimethylmatairesinol	Lignans and Coumarins	Lignans	25488-59-9	1	2.96675e+07	2.28196e+07	2.71842e+07	81275.2	23656.1	6321.65	35572.6	5124.99	9827.05	3.92518e+06	657895	583622	1.22984e+07	1.23426e+07	1.17519e+07
Lmbn001930	121.03	77.04	122.037	C7H6O2	[M-H]-	2-Hydroxybenzaldehyde (Salicylaldehyde)	Phenolic acids	Phenolic acids	90-02-8	2	772757	796675	886509	99843.6	111913	171327	66082	96952	49798	309659	325838	333487	331206	319260	314059
Zmjp003463	565.16	433.11	564.148	C26H28O14	[M+H]+	Vitexin-2''-O-xyloside	Flavonoids	Flavones	-	3	1.4e+07	1.13227e+07	1.43793e+07	3.14543e+06	1.5649e+06	1.35425e+06	2.12571e+06	2.27529e+06	1.53903e+06	177343	244055	978177	3.80546e+06	3.97357e+06	4.00637e+06
mws0467	165.06	119.05	166.063	C9H10O3	[M-H]-	3-(4-Hydroxyphenyl)-propionic acid	Phenolic acids	Phenolic acids	501-97-3	3	667907	304120	239152	145196	86350.7	87772.8	35489.8	76340.4	34373.7	446993	288678	332432	294454	288756	278688
Lmqn006260	301.04	151	302.043	C15H10O7	[M-H]-	2',3',4',5,7-Pentahydroxyflavone	Flavonoids	Flavones	-	2	128699	45400.5	138271	13710.9	8618.42	13195.2	142395	100886	59774.5	680560	514997	487355	171317	164945	174209
Wchn003509	359.1	239.06	360.106	C15H20O10	[M-H]-	Syringoyl-D-Glucose	Phenolic acids	Phenolic acids	-	2	1.82461e+06	3.36633e+06	3.10351e+06	11390.7	26285.8	43837.6	11862	8543.42	7684.91	55538	22182.7	24481.3	883784	859910	909202
Lakn002368	313.09	107.05	314.1	C14H18O8	[M-H]-	3,4,5-Trihydroxy-6-(hydroxymethyl)oxan-2-yl2-hydroxy-5-methylbenzoate	Phenolic acids	Phenolic acids	-	3	1.17887e+06	589587	638011	879967	997814	521177	97255.3	59655	28466.9	326763	612440	664551	608504	576493	585575
Lmtp002474	565.16	427.1	564.148	C26H28O14	[M+H]+	Apigenin-6-C-(2''-glucosyl)arabinoside	Flavonoids	Flavones	-	1	1.3879e+08	1.20399e+08	8.6878e+07	3.23132e+07	1.8123e+07	1.33184e+07	2.28762e+07	2.28151e+07	1.64261e+07	4.5632e+06	6.18035e+06	9.13034e+06	4.1718e+07	4.4015e+07	4.35257e+07
MWSmce370	151.04	107.05	152.047	C8H8O3	[M-H]-	4-Hydroxyphenylacetic acid	Phenolic acids	Phenolic acids	156-38-7	1	899849	394263	288921	1.46328e+06	1.61865e+06	937983	3.02271e+06	2.2441e+06	1.46546e+06	1.09157e+06	834228	702907	1.21304e+06	1.23336e+06	1.28132e+06
NK10264324	127.04	81.03	126.032	C6H6O3	[M+H]+	Phloroglucinol; 1,3,5-Benzenetriol	Phenolic acids	Phenolic acids	108-73-6	1	9	9	9	244419	396624	293038	4.44286e+07	5.63528e+07	5.19803e+07	1.21173e+06	355331	257168	1.31156e+07	1.26711e+07	1.24037e+07
mws2367	299.11	119.05	300.121	C14H20O7	[M-H]-	Salidroside	Phenolic acids	Phenolic acids	10338-51-9	1	4.05902e+06	5.96395e+06	4.58297e+06	1.19105e+06	1.29837e+06	794647	5.15406e+06	1.52975e+06	969468	270419	335669	309926	2.47643e+06	2.34648e+06	2.37435e+06
pmb0681	403.1	367.08	402.095	C20H18O9	[M+H]+	Apigenin-8-C-Arabinoside	Flavonoids	Flavones	-	3	4.89812e+06	3.00369e+06	4.4864e+06	180639	114770	155018	355425	285403	242325	420288	430873	331508	1.37369e+06	1.44802e+06	1.38502e+06
mws0052	447.09	271.06	446.085	C21H18O11	[M+H]+	Baicalin	Flavonoids	Flavones	21967-41-9	3	1.43173e+06	445319	690013	21001.2	82374.3	26222	127391	159980	84570.4	169413	151069	196266	411459	425989	402443
MWSHC20102	197.08	151.04	196.074	C10H12O4	[M+H]+	3-Hydroxy-1-(4-Hydroxy-3-Methoxyphenyl)Propan-1-One	Phenolic acids	Phenolic acids	2196-18-1	1	1.74831e+07	1.73079e+07	2.14354e+07	1.91357e+06	1.30701e+06	1.13407e+06	608296	788865	869052	8.517e+06	5.4842e+06	4.06428e+06	8.51541e+06	8.87551e+06	8.39312e+06
Lmxp011770	279.159	149.023	278.152	C16H22O4	[M+H]+	Diisobutyl phthalate*	Phenolic acids	Phenolic acids	84-69-5	1	8.22362e+06	1.05857e+07	9.21339e+06	1.121e+07	1.02309e+07	1.0023e+07	1.10951e+07	1.09389e+07	1.10544e+07	1.11178e+07	1.16966e+07	1.06173e+07	9.22156e+06	9.67734e+06	9.72701e+06
pmn001710	521.13	359.08	522.137	C24H26O13	[M-H]-	Rosmarinic acid-3'-O-glucoside	Phenolic acids	Phenolic acids	910028-78-3	2	3.36049e+06	5.17484e+06	4.88186e+06	2.82601e+06	1.98279e+06	1.38342e+06	3.7273e+06	1.39063e+06	1.14543e+06	1.17395e+06	1.06454e+06	1.37641e+06	2.92949e+06	2.76182e+06	2.83667e+06
Lmnp002845	463.13	343.09	462.116	C22H22O11	[M+H]+	Hispidulin-8-C-glucoside	Flavonoids	Flavones	-	2	5.66383e+06	3.56701e+06	4.41967e+06	384508	180968	171175	1.03903e+07	9.61215e+06	7.78342e+06	562828	524970	682703	3.25786e+06	3.43e+06	3.43179e+06
Lazn006735	583.22	535.2	584.226	C31H36O11	[M-H]-	Erythro-Guaiacylglycerol-β-O-4'-dehydrodisinapyl Ether	Lignans and Coumarins	Lignans	613684-55-2	1	2.46723e+06	1.91546e+06	2.59916e+06	113948	66494.5	52861.5	440523	24672.1	48332	967792	732038	551734	1.29075e+06	1.36791e+06	1.35046e+06
Wbwp006008	417.15	167.07	416.147	C22H24O8	[M+H]+	3,4,5,19-tetramethoxy-9,10-dimethyl-15,17-dioxatetracyclo[10.7.0.02,7.014,18]nonadeca-1(19),2,4,6,12,14(18)-hexaen-11-ol	Lignans and Coumarins	Lignans	51670-40-7	2	1.69426e+07	1.19461e+07	1.64774e+07	1.91339e+06	804250	625432	1.02241e+06	172878	172220	3.57471e+06	3.3836e+06	2.31649e+06	5.34138e+06	5.57473e+06	5.25896e+06
Zbjp006709	359.18	137.06	358.178	C21H26O5	[M+H]+	1,7-bis(4-hydroxy-3-methoxyphenyl)hept-1-ene-3-ol	Phenolic acids	Phenolic acids	-	2	9.25487e+06	5.99571e+06	1.01213e+07	64334.4	46185.7	33311.2	663916	402731	280005	1.89853e+06	1.11976e+06	792718	4.4929e+06	4.35802e+06	4.22592e+06
Jmwn002117	331.1	153.02	332.111	C14H20O9	[M-H]-	2-(3,4-dihydroxyphenyl)ethanediol 1-O-β-D-glucopyranoside	Phenolic acids	Phenolic acids	-	1	2.59132e+06	3.33258e+06	2.26418e+06	2.10675e+06	2.32198e+06	1.20194e+06	30304.2	20836.3	29113.9	1.11822e+06	1.36346e+06	1.79887e+06	1.8316e+06	1.84994e+06	1.74592e+06
MW0004104	141.05	53.04	140.047	C7H8O3	[M+H]+	3-methoxybenzene-1,2-diol	Phenolic acids	Phenolic acids	-	3	819351	1.92884e+06	2.06682e+06	11753.8	48345	57179.8	4.46752e+07	3.5392e+07	44249049	61080.4	42239.9	29762.3	9.44227e+06	9.84943e+06	9.27958e+06
MWSHY0061	595.16	287.06	594.159	C27H30O15	[M+H]+	Kaempferol-3-O-neohesperidoside*	Flavonoids	Flavonols	32602-81-6	2	7.7923e+07	6.72737e+07	56080586	2.5451e+07	1.33105e+07	1.18043e+07	233074	47431.3	44323	1.06404e+07	1.44235e+07	1.75706e+07	3.50274e+07	3.40396e+07	3.29195e+07
mws0046	579.17	271.06	580.179	C27H32O14	[M-H]-	Naringenin-7-O-Neohesperidoside(Naringin)	Flavonoids	Flavanones	10236-47-2	2	2.07246e+06	2.36503e+06	2.33426e+06	274668	121912	99758.7	14879.3	13711.6	4025.68	172517	294266	223732	955660	992474	1.01662e+06
Hmpp002612	611.16	287.05	610.153	C27H30O16	[M+H]+	Luteolin-7-O-gentiobioside*	Flavonoids	Flavones	-	3	2.08643e+06	1.64475e+06	912517	458028	295836	206061	28464.3	13340	18297.8	114376	231911	306394	542597	577081	564591
MWSslk097	195.06	163.04	194.058	C10H10O4	[M+H]+	Dimethyl phthalate	Phenolic acids	Phenolic acids	131-11-3	2	7.30831e+06	1.03078e+07	9.00681e+06	1.28397e+07	1.37341e+07	1.34287e+07	1.31229e+07	1.29088e+07	1.37097e+07	1.36217e+07	1.32351e+07	1.30782e+07	1.09103e+07	1.12533e+07	1.16107e+07
Lmwp003442	449.11	287.06	448.101	C21H20O11	[M+H]+	Amoenin	Flavonoids	Flavonols	-	3	1.86719e+06	1.32419e+06	1.39095e+06	407255	151750	62697.6	8.81029e+06	9.22803e+06	7.06387e+06	279055	427654	635881	2.16578e+06	2.03692e+06	2.12631e+06
Lmzn001983	375.13	135.05	376.137	C16H24O10	[M-H]-	D-Threo-guaiacylglycerol-7-O-β-D-glucoside	Phenolic acids	Phenolic acids	-	3	1.38848e+06	2.02073e+06	1.03499e+06	354097	435580	128539	555247	190665	107366	110276	138587	127588	587874	611032	625645
Zmhn000563	343.1	197.05	344.111	C15H20O9	[M-H]-	Syringic acid 4-O-rhamnoside	Lignans and Coumarins	Lignans	-	3	5.29566e+06	3.87481e+06	3.53615e+06	30031	5457.7	21399.2	22295.8	10028.2	8963.36	257694	221849	188370	1.0208e+06	1.05123e+06	987140
MW0005687	183.03	123.05	184.037	C8H8O5	[M-H]-	4-O-Methylgallic acid	Phenolic acids	Phenolic acids	-	3	1.95862e+06	3.06195e+06	3.69325e+06	237870	136461	159023	104143	61160.6	93976.7	1.16273e+06	1.02763e+06	1.07556e+06	1.13598e+06	1.1517e+06	1.20632e+06
mws0913	447.09	285.04	448.101	C21H20O11	[M-H]-	Kaempferol-3-O-galactoside (Trifolin)*	Flavonoids	Flavonols	23627-87-4	2	1.94676e+06	1.69737e+06	1.84235e+06	1.2802e+06	573831	416933	1.83796e+06	465971	402004	1.20982e+06	1.18295e+06	1.2075e+06	1.25221e+06	1.18305e+06	1.18787e+06
HJAP011	463.11	343.08	462.116	C22H22O11	[M+H]+	Chrysoeriol-8-C-glucoside (Scoparin)	Flavonoids	Flavones	301-16-6	2	5.49215e+06	3.82632e+06	4.81801e+06	357589	61685	170309	9.97786e+06	9.37057e+06	7.70408e+06	614440	593313	581643	3.38827e+06	3.47508e+06	3.25953e+06
Wdtp001948	355.1	192.04	354.095	C16H18O9	[M+H]+	3,4,5-trihydroxy-5-[4-(prop-2-enoyloxymethyl)phenoxy]oxane-2-carboxylic acid	Phenolic acids	Phenolic acids	-	2	769779	1.09484e+06	730902	2.3788e+06	1.82813e+06	1.20234e+06	17466.8	235913	174324	1.65172e+06	1.71212e+06	2.57434e+06	1.40471e+06	1.43212e+06	1.49593e+06
MWS2066	143.05	115.06	144.058	C10H8O	[M-H]-	1-Naphthol*	Phenolic acids	Phenolic acids	90-15-3	2	1.93466e+06	887307	2.30653e+06	1.42137e+06	809945	607268	56313.7	28238.1	23268.2	1.3867e+06	1.29036e+06	1.10697e+06	1.03345e+06	1.10138e+06	1.05636e+06
WaYn005746	339.12	309.08	340.131	C20H20O5	[M-H]-	(E)-3-[(2S,3S)-2-(4-hydroxy-3-methoxyphenyl)-7-methoxy-3-methyl-2,3-dihydro-1-benzofuran-5-yl]prop-2-enal	Phenolic acids	Phenolic acids	-	3	1.04654e+07	3.81476e+06	4.22493e+06	22187.4	11626	10725.2	19768.5	10288.8	9556.86	694894	288317	161116	3.69087e+06	3681851	3.48251e+06
Lazn005262	405.15	165.06	406.163	C21H26O8	[M-H]-	Erythro-Guaiacylglycerol-β-Sinapyl Ether	Lignans and Coumarins	Lignans	877875-96-2	1	607262	731833	622328	65092.6	47157.5	47784.4	28954	30044.1	6512.17	336131	316433	270791	410157	421964	437725
WaYn003112	439.16	195.07	440.168	C21H28O10	[M-H]-	Erythro-Guaiacylglycerol-β-threo-syringylglycerol Ether	Lignans and Coumarins	Lignans	1313434-74-0	1	943797	1.48024e+06	1.2432e+06	488755	450159	187765	558928	97596.2	177892	549049	664685	580545	700795	688052	657410
pmb3142	299.08	137.02	300.084	C13H16O8	[M-H]-	Salicylic acid-2-O-glucoside	Phenolic acids	Phenolic acids	10366-91-3	3	213665	302598	405235	1.11077e+06	1.25608e+06	759801	490126	106174	112166	425218	496398	764934	494342	504789	527258
Ymjm000116	313.09	151.04	314.1	C14H18O8	[M-H]-	6-O-Acetylarbutin	Phenolic acids	Phenolic acids	10338-88-2	2	458870	938118	769049	9	9	9	9	9	9	9	9	9	250986	235713	248021
Hmcp001769	581.15	303.04	580.143	C26H28O15	[M+H]+	Quercetin-3-O-rhamnosyl(1→2)arabinoside	Flavonoids	Flavonols	-	3	243545	247843	64373	1.23794e+06	824430	597062	33340	15201.2	6615.31	541178	591845	622112	540229	515035	506829
Zmhn001420	165.02	121.03	166.027	C8H6O4	[M-H]-	5,7-Dihydroxy-1(3H)-isobenzofuranone	Phenolic acids	Phenolic acids	27979-58-4	2	129749	178853	236622	1.18328e+06	1.0086e+06	4.12704e+06	2.54011e+06	2.00249e+06	2.68921e+06	2.56529e+06	1.28137e+06	1.42589e+06	1.38634e+06	1.48287e+06	1.43365e+06
pmb0676	801.22	207.1	800.216	C38H40O19	[M+H]+	Chrysoeriol-8-C-glucoside-7-O-(6''-feruloyl)glucoside	Flavonoids	Flavones	-	2	8.27545e+06	5.16758e+06	2.56121e+06	10767.6	21158	11395.5	13396.7	7699.79	10005	16487.8	6670	13340	2.37733e+06	2.44967e+06	2.28962e+06
pmn001371	549.2	387.15	550.205	C27H34O12	[M-H]-	Eucommin A	Lignans and Coumarins	Lignans	99633-12-2	2	100005	119166	146489	310832	359425	223595	28304.2	5005	16566.9	129922	172054	192372	156679	147289	155807
Lmqp002115	213.08	151.04	212.069	C10H12O5	[M+H]+	Methyl Syringate	Phenolic acids	Phenolic acids	884-35-5	2	8.09799e+06	9.98518e+06	1.22489e+07	156540	81456.4	105707	2.16658e+06	2.82785e+06	2.23956e+06	2.10504e+06	1.24388e+06	1.01914e+06	4.44934e+06	4.75728e+06	4.65131e+06
Zmsp007375	373.13	343.08	372.121	C20H20O7	[M+H]+	3,5,7,3'4'-Pentamethoxyflavone	Flavonoids	Flavones	1247-97-8	3	140178	92366.5	129024	26180	8066.88	14996.6	42686.3	75671.2	48135.7	43115.1	16285.6	15597.8	64728.4	66540	69234.1
Wdtp010604	383.2	267.12	382.199	C20H30O7	[M+H]+	3,4,5-trihydroxy-6-(4-octylphenoxy)oxane-2-carboxylic acid	Phenolic acids	Phenolic acids	-	2	346986	421642	309192	412990	371986	385350	379445	404875	378381	605159	382415	450520	356386	333194	342256
Lhhp102923	327.16	137.06	326.152	C20H22O4	[M+H]+	(7'R,8'R)-7'8'-dihydro-7'-(5'-hydroxy-3'-methoxphenyl)-3-methoxy-8'-methyl-1-(E)-propenylbenzof-uran	Lignans and Coumarins	Lignans	-	1	3.81273e+07	3.19877e+07	3.27186e+07	7.58335e+06	3.3313e+06	1.85955e+06	1.52448e+07	6.78717e+06	6.2623e+06	1.77339e+07	1.60145e+07	1.75497e+07	2.10167e+07	2.02497e+07	1.9626e+07
MWSHC20170	269.1	59.02	270.11	C13H18O6	[M-H]-	Phenylmethyl β-L-glucopyranoside	Phenolic acids	Phenolic acids	176018-22-7	2	179928	250836	288804	117796	89952.7	73757.1	97843.3	31598.3	53413.5	91755.9	104472	105651	137530	143969	147237
MWSprf012	355.12	135.04	354.11	C20H18O6	[M+H]+	Asarinin	Lignans and Coumarins	Lignans	133-04-0	2	2.1495e+07	9.21835e+06	2.58198e+07	71205	90997	275600	42126.6	21594.4	24423	3.62472e+06	2.13242e+06	1.62397e+06	1.32024e+07	1.25673e+07	1.23562e+07
Wdtp002642	371.17	353.15	370.163	C18H26O8	[M+H]+	3,4,5-Trihydroxy-6-[1-(4-methoxyphenyl)pentan-3-yloxy]oxane-2-carboxylic acid	Phenolic acids	Phenolic acids	-	2	383619	693231	1.1579e+06	357227	371266	337383	703546	496090	582115	145886	254421	445890	618140	586617	627173
Lmmn002274	521.2	359.15	522.21	C26H34O11	[M-H]-	Isolariciresinol-9'-O-glucoside	Lignans and Coumarins	Lignans	63358-12-3	2	4.2505e+06	5.77732e+06	6.30759e+06	5.08478e+06	6.49103e+06	4.13628e+06	89496	22396.7	29876.6	1.42378e+06	1.83434e+06	2.45942e+06	3.85846e+06	4.0165e+06	3.74705e+06
Ymjm000154	285.1	123.05	286.105	C13H18O7	[M-H]-	Salicin	Phenolic acids	Phenolic acids	138-52-3	2	3.96492e+06	3.0495e+06	2.24271e+06	3.21652e+06	2.71295e+06	1.24978e+06	162650	59428.4	64552.1	1.12503e+06	1.79774e+06	2.59905e+06	2.01204e+06	2.06092e+06	1.92238e+06
Hmgn002833	371.11	297.11	372.121	C20H20O7	[M-H]-	4-Ketopinoresinol	Lignans and Coumarins	Lignans	66288-89-9	2	23556	17948.9	30510.5	530508	222317	124609	37211.9	40128.1	26629.9	80944.6	74507	88155.4	118290	115245	110260
pmb0678	771.21	177.1	770.206	C37H38O18	[M+H]+	Vitexin-7-O-(6''-feruloyl)glucoside	Flavonoids	Flavones	-	2	1.01397e+07	5.06792e+06	6.69482e+06	31014.2	18305.4	8379.03	16731.4	7280.98	9423.5	48854.8	18604.4	11913.1	2.75943e+06	2.94183e+06	2.92948e+06
mws0038	313.07	283.02	314.079	C17H14O6	[M-H]-	5,4'-Dihydroxy-3,7-dimethoxyflavone(Kumatakenin)	Flavonoids	Flavonols	3301-49-3	3	47000.2	29052.2	59248.2	4866.15	8814.62	6679.97	18063.5	26592	37032	8550.61	8231.87	6073.05	37673.1	35767.6	38324.6
Smjp005212	351.08	319.06	350.079	C20H14O6	[M+H]+	taiwanin A	Lignans and Coumarins	Lignans	-	3	594525	525463	744942	61333.8	23186.9	18357.7	49399.7	23729.5	33219.9	25590.4	15618.4	35119.7	299762	301746	282607
mws0639	153.019	109.029	154.027	C7H6O4	[M-H]-	2,3-Dihydroxybenzoic Acid*	Phenolic acids	Phenolic acids	303-38-8	2	4.75537e+07	4.21412e+07	5.23803e+07	2.76953e+07	2.47117e+07	2.50739e+07	1.90349e+07	1.32822e+07	1.20233e+07	9.21261e+07	7.43323e+07	6.78537e+07	4.19632e+07	4.20471e+07	3.9455e+07
HJN056	557.24	509.22	558.246	C30H38O10	[M-H]-	Sesquimarocanol B	Phenolic acids	Phenolic acids	-	2	460576	417883	399596	371293	248262	132996	416273	93710.3	169020	749654	742970	587264	426568	399755	402533
Hmlp003129	359.15	137.06	358.142	C20H22O6	[M+H]+	Matairesinol	Lignans and Coumarins	Lignans	580-72-3	1	8.94134e+06	5.85206e+06	1.05893e+07	88380.9	51704.2	54965.9	649253	438965	272060	1.73259e+06	1.05139e+06	839717	4.62059e+06	4.30888e+06	4.39947e+06
Lmfn004093	435.13	315.09	436.137	C21H24O10	[M-H]-	Phloretin-4'-O-glucoside (Trilobatin)	Flavonoids	Chalcones	4192-90-9	3	257008	253780	236527	80825.3	62512.6	43545	182800	176166	133629	179268	154335	124636	162178	171481	173747
pmp001080	609.18	301.07	608.174	C28H32O15	[M+H]+	Diosmetin-7-O-Neohesperidoside (Neodiosmin)*	Flavonoids	Flavones	38665-01-9	1	1.5473e+07	1.49609e+07	1.43993e+07	2.29897e+06	1.05237e+06	878519	5213.65	8850.68	2517.01	913242	1.20865e+06	1.39107e+06	5.48307e+06	5.41653e+06	5.11887e+06
Wbwp008912	355.12	135.04	354.11	C20H18O6	[M+H]+	Hinokinin	Lignans and Coumarins	Lignans	26543-89-5	1	2.1619e+07	9.21805e+06	2.60528e+07	69598.1	81182.1	264271	41553	18422.3	19402.8	3.56089e+06	2.03427e+06	1.57743e+06	1.30221e+07	1.2816e+07	1.21409e+07
Lmtn002233	327.11	165.05	328.116	C15H20O8	[M-H]-	Androsin	Phenolic acids	Phenolic acids	531-28-2	2	291080	268448	277028	888863	891625	475836	213388	58268.1	20124.5	602243	935894	995133	560469	549697	589580
pmn001687	295.05	163.04	296.053	C13H12O8	[M-H]-	Cis-Coutaric acid	Phenolic acids	Phenolic acids	67920-37-0	2	80146.1	39538.5	32711.4	2.15842e+06	1.56286e+06	1.57463e+06	3.00332e+06	2.5345e+06	2.97443e+06	1.88012e+06	1.84693e+06	1.96397e+06	1.95033e+06	2.04647e+06	1.90584e+06
Lmsp004670	595.17	287.06	594.159	C27H30O15	[M+H]+	Kaempferol-3-O-glucoside-7-O-rhamnoside*	Flavonoids	Flavonols	2392-95-2	2	8.24605e+07	6.99752e+07	5.67288e+07	2.32023e+07	1.35967e+07	1.21678e+07	152522	49452.9	62848.7	1.02472e+07	1.49745e+07	1.68032e+07	3.58338e+07	3.78546e+07	3.53206e+07
Lmcn004052	643.24	417.16	644.247	C33H40O13	[M-H]-	Buddlenol D	Phenolic acids	Phenolic acids	97465-75-3	1	323179	301279	354753	232975	144347	113005	10021.8	3777.31	4359.62	182326	148532	128913	198704	213424	202879
Lmdp003146	167.11	93.07	166.099	C10H14O2	[M+H]+	Rhododendrol	Phenolic acids	Phenolic acids	501-96-2	2	7.85955e+06	5.73202e+06	6.71928e+06	540755	323058	412448	301990	123910	186795	347924	235220	278180	4.14126e+06	3.85803e+06	4.08425e+06
pmp000548	301.07	286.05	300.063	C16H12O6	[M+H]+	Pratensein	Flavonoids	Isoflavones	2284-31-3	3	1.92089e+07	4.84391e+06	2.38798e+07	273103	176451	194793	1.71122e+07	1.05193e+07	8.95345e+06	306867	162724	248361	8.08234e+06	7.70927e+06	7.50864e+06
Hmhn002787	443.19	161.04	444.2	C21H32O10	[M-H]-	(1'R,3R,5R,8'S)-Dihydrophaseic acid-O-β-D-glucoside	Phenolic acids	Phenolic acids	-	1	1.45318e+06	2.11988e+06	2.35342e+06	513823	614311	391900	208414	52283.4	43611.1	76111.1	99477.6	128210	674586	710310	660144
Jmwp002208	155.07	91.05	154.063	C8H10O3	[M+H]+	3,4-dihydroxy phenylethanol	Phenolic acids	Phenolic acids	-	2	502734	511251	464229	438042	502826	527902	1.29909e+06	1.57212e+06	1.07852e+06	474234	495946	408430	646514	676014	626852
pme2960	273.08	153.02	272.068	C15H12O5	[M+H]+	Naringenin chalcone; 2',4,4',6'-Tetrahydroxychalcone	Flavonoids	Chalcones	73692-50-9	3	855707	435475	1.18269e+06	37560.9	16775.9	30011.8	1.13276e+06	264870	622807	112247	79458.8	77657.8	630503	590191	631410
Wbmp001978	139.08	55.02	138.068	C8H10O2	[M+H]+	Tyrosol; 4-Hydroxyphenylethanol	Phenolic acids	Phenolic acids	501-94-0	2	9	9	9	1.00826e+06	1.33569e+06	1.06073e+06	1.25664e+06	1.1668e+06	255131	1.62866e+06	1.36473e+06	988907	868295	855362	807160
mad2085	457.08	295.04	458.085	C22H18O11	[M-H]-	Caffeoyl-p-coumaroyltartaric acid	Phenolic acids	Phenolic acids	-	2	2.43326e+06	2.57213e+06	2.94921e+06	53638.1	54415.9	35824.1	5986.64	9757.09	15165.4	69117.6	58959.5	43747.3	801673	864504	823612
Zmxn003874	585.23	537.21	586.241	C31H38O11	[M-H]-	7,8-Dihydro-Buddlenol B(threo)	Phenolic acids	Phenolic acids	-	2	1.44479e+06	1.05979e+06	1.39651e+06	75308.4	38110.4	29558.5	6312.44	4179.98	5821.89	389664	287685	236317	594600	639025	603307
pmn001681	165.09	149.06	166.099	C10H14O2	[M-H]-	1-(4-Methoxyphenyl)-1-propanol	Phenolic acids	Phenolic acids	5349-60-0	2	30137	32588.3	39795.2	45217.6	37127.2	39140.7	20053.5	21619.3	24766.6	41315.8	34972.1	30968.4	329159	354555	348870
pmn001716	447.09	285.04	448.101	C21H20O11	[M-H]-	Carthamone	Flavonoids	Chalcones	86579-00-2	3	2.2545e+06	1.40079e+06	1.76584e+06	1.60235e+06	775380	445976	2.68011e+06	1.15892e+06	723909	1.56642e+06	1.51431e+06	1.66821e+06	1.48859e+06	1.4603e+06	1.57303e+06
MWSmce686	197.05	135.04	198.053	C9H10O5	[M-H]-	Danshensu; Salvianic Acid A	Phenolic acids	Phenolic acids	76822-21-4	1	458063	465868	522734	1.18491e+06	1.00366e+06	1.49271e+06	964892	1.0807e+06	1.3123e+06	1.23942e+06	1.12365e+06	3.28339e+06	911501	955981	885315
pmn001697	445.08	269.05	446.085	C21H18O11	[M-H]-	Apigenin-7-O-glucuronide	Flavonoids	Flavones	29741-09-1	3	416808	152842	286210	8340	11621.9	10220.3	27856.7	71085.6	17320	53902.6	61312.6	47426.9	136284	132767	143380
pmb2979	549.12	387.1	550.132	C25H26O14	[M-H]-	Hesperetin-7-O-(6''-malonyl)glucoside	Flavonoids	Flavanones	-	3	161291	96507.1	136088	355170	344422	235166	14436.5	13689.6	13415.3	104177	192368	186027	138031	142622	131710
Hmyn001360	299.11	59.01	300.136	C18H20O4	[M-H]-	Doitungbiphenyl A	Phenolic acids	Phenolic acids	-	3	7.33319e+06	1.16465e+07	8.14914e+06	2.07837e+06	2.53766e+06	1.52466e+06	9.68603e+06	2.82184e+06	1.74609e+06	534878	674580	568211	4.50933e+06	4.86794e+06	4.5976e+06
Wbmp003345	609.15	447.1	610.153	C27H30O16	[M+H]+	Cimicifugic acid A-glucose	Phenolic acids	Phenolic acids	-	2	351759	336624	197674	236054	68783.2	38712.8	154832	16748.8	24530.9	99900	180523	223347	196401	212624	202574
Smhp003438	611.16	593.14	610.153	C27H30O16	[M+H]+	Luteolin-6,8-di-C-glucoside	Flavonoids	Flavones	29428-58-8	1	4.85489e+06	4.22017e+06	2.43852e+06	2.71424e+06	605653	355612	1.35592e+06	1.1176e+06	859999	647480	1.01883e+06	1.57573e+06	2.12992e+06	1.99507e+06	1.98096e+06
mws0748	353.09	191.06	354.095	C16H18O9	[M-H]-	1-Caffeoylquinic acid	Phenolic acids	Phenolic acids	1241-87-8	3	580694	495491	303310	92833.6	151028	120584	72100.4	185624	30100.9	81496.3	75747.8	107177	194194	199406	184075
Wbtp006052	287.06	287.06	286.048	C15H10O6	[M+H]+	Protoapigenone	Flavonoids	Other Flavonoids	-	3	4.73264e+07	1.47458e+07	5.51765e+07	4.13835e+06	2.92873e+06	2.38796e+06	6.98202e+07	3.59615e+07	3.19328e+07	4.95621e+06	4.18394e+06	3.86221e+06	2.61982e+07	2.70458e+07	2.83837e+07
Ybnn006457	301.07	151	302.079	C16H14O6	[M-H]-	Artocarpanone	Flavonoids	Flavanones	-	2	146520	53593	165229	7183.27	7862.97	7685.57	142018	105760	84478.8	652914	529058	498868	179036	165496	169329
MWSHY0013	255.065	181.064	254.058	C15H10O4	[M+H]+	3,4'-Dihydroxyflavone	Flavonoids	Flavones	14919-49-4	3	553598	585093	506945	6424.76	29892.4	74313.7	19177.7	9079.23	10892	88109.9	42191.5	54318	200120	216376	213025
MWSHY0181	433.11	313.07	432.106	C21H20O10	[M+H]+	Apigenin-8-C-Glucoside (Vitexin)	Flavonoids	Flavones	3681-93-4	1	5.41881e+07	40206209	5.90165e+07	4.0912e+06	2.28795e+06	1.7631e+06	1.09819e+08	9.89115e+07	8.66019e+07	8.43848e+06	8.1496e+06	7.49963e+06	3.68622e+07	3.97004e+07	3.95185e+07
Lazn003560	469.17	195.07	470.179	C22H30O11	[M-H]-	Methoxy-erythro-Guaiacyl glycerol β-threo-syringyl glycerol ether	Lignans and Coumarins	Lignans	-	2	420537	648656	681415	302526	323198	174329	21244.1	8200.32	9883	107684	132677	131063	283938	293828	270233
MWSmce501	167.04	108.02	168.042	C8H8O4	[M-H]-	Protocatechuic Acid Methyl Ester	Phenolic acids	Phenolic acids	2150-43-8	1	5.52972e+06	6.91035e+06	8.98803e+06	267689	180223	91102.4	243633	66965.4	138689	5.11093e+07	2.86043e+07	3.16742e+07	8.81802e+06	9.33874e+06	9.57958e+06
Wdhp002567	255.1	107.05	254.094	C16H14O3	[M+H]+	3,6-dimethoxyphenanthren-4-ol	Phenolic acids	Phenolic acids	481-81-2	2	6.53609e+06	5.55444e+06	4.07598e+06	824361	894085	594402	1.45318e+06	1.79408e+06	937450	467957	512446	574626	2.09585e+06	1.94486e+06	2.09285e+06
pme3475	273.08	153.02	272.068	C15H12O5	[M+H]+	Butin; 7,3',4'-Trihydroxyflavanone	Flavonoids	Flavanones	492-14-8	3	819801	414333	1.09931e+06	48163.4	20324	9610.78	1.17313e+06	300374	630007	102769	93623.1	77322.7	606988	636870	660673
HX1236	357.17	151.04	356.162	C21H24O5	[M+H]+	Machilusin(ISO1)	Lignans and Coumarins	Lignans	-	2	1.17088e+07	8.71327e+06	1.13431e+07	38952.7	10379.7	47995.1	49089.1	49774	15340.2	2.64883e+06	961256	1.15832e+06	6.61585e+06	7.01771e+06	7.18972e+06
HJAP148	581.15	287.06	580.143	C26H28O15	[M+H]+	Kaempferol-3-O-sambubioside	Flavonoids	Flavonols	27661-51-4	3	6.27199e+06	4.70418e+06	3.22458e+06	2.43651e+06	1.63916e+06	1.12301e+06	15005	13200.6	8340	1.701e+06	2.90784e+06	3.06519e+06	2.60124e+06	2.8131e+06	2.78922e+06
Lmhn008558	403.18	373.13	404.183	C22H28O7	[M-H]-	Kadangustin I	Lignans and Coumarins	Lignans	-	2	1.94556e+06	776710	1.75775e+06	4297.57	1395.67	1983.89	5334.12	7766.34	3978.61	59695.3	28452.2	25426.2	897500	924477	848799
HJAP012	419.1	383.07	418.09	C20H18O10	[M+H]+	Luteolin-8-C-arabinoside	Flavonoids	Flavones	-	3	1.00436e+07	5.78053e+06	7.6552e+06	543568	313138	214279	2.63977e+06	1.88164e+06	1.4485e+06	1.47509e+06	1.61683e+06	1.53663e+06	3.25143e+06	3.43571e+06	3.15665e+06
Lmmn002260	551.21	389.17	552.221	C27H36O12	[M-H]-	5'-Methoxyisolariciresinol-9'-O-glucoside	Lignans and Coumarins	Lignans	-	2	723089	982169	1.01644e+06	2.81804e+06	2.99482e+06	1.70166e+06	47389.2	6670	8110.27	1.45251e+06	2.43066e+06	3.00294e+06	1.41513e+06	1.50363e+06	1.38394e+06
Zmdp006307	359.15	137.06	358.142	C20H22O6	[M+H]+	sanshodiol	Lignans and Coumarins	Lignans	-	1	9.57776e+06	5.74471e+06	1.01929e+07	48664.6	22306.6	49453.1	686103	424908	308225	2.2613e+06	1.1195e+06	1.01195e+06	5.00188e+06	4.87897e+06	4.59463e+06
Lcrp000330	389.2	137.06	388.189	C22H28O6	[M+H]+	fragransin D3	Lignans and Coumarins	Lignans	114422-24-1	2	1.01577e+06	684959	650401	4068.34	2375.38	810.446	9532.11	10721.4	7064.51	93770.5	39974.7	36042.7	360240	365012	336316
pmp001106	595.17	577.16	594.159	C27H30O15	[M+H]+	Vitexin-2''-O-glucoside	Flavonoids	Flavones	61360-94-9	1	6.40969e+06	5.18117e+06	4.06475e+06	2.74213e+06	1.01135e+06	749858	1.54284e+06	1.72119e+06	1.17492e+06	502235	715007	1.36982e+06	2.55486e+06	2.42941e+06	2.34333e+06
pmp000236	565.16	367.1	564.148	C26H28O14	[M+H]+	Isovitexin-8-O-xyloside	Flavonoids	Flavones	-	3	2.66621e+06	2.0326e+06	1.61252e+06	571729	275880	255096	415628	379208	286368	144797	175485	171744	869164	825533	797267
Yamn004462	523.22	361.16	524.226	C26H36O11	[M-H]-	6-((4-(3-hydroxy-2-(4-(3-hydroxypropyl)-2-methylphenoxy)propoxy)-2-methoxyphenoxy)methyl)tetrahydro-2H-pyran-2,3,4,5-tetraol	Lignans and Coumarins	Lignans	-	3	2.88545e+06	5.01444e+06	4.51806e+06	5.64427e+06	7.91404e+06	4.18039e+06	37881.1	26247.8	34537.4	1.16386e+06	1.99992e+06	2.38008e+06	3.44671e+06	3.21195e+06	3.18603e+06
pme1605	593.15	285.04	594.159	C27H30O15	[M-H]-	Kaempferol-3-O-robinobioside(Biorobin)	Flavonoids	Flavonols	17297-56-2	3	1.15373e+07	1.24406e+07	9.25542e+06	4.25443e+06	3.3589e+06	2.51553e+06	1.08253e+06	123530	146167	1.75318e+06	2.63755e+06	3.0917e+06	5.40245e+06	5.59938e+06	5.89378e+06
Lmmn004685	343.16	328.13	344.162	C20H24O5	[M-H]-	Nectandrin B	Lignans and Coumarins	Lignans	74683-16-2	2	59055.2	39226.2	123356	23551.1	12235.4	10309.9	1.68292e+07	2.05452e+07	1.29325e+07	29523.8	19567	26140.7	2.02405e+06	2.19755e+06	2.17231e+06
MWSHY0019	611.197	303.086	610.19	C28H34O15	[M+H]+	Hesperetin-7-O-neohesperidoside(Neohesperidin)*	Flavonoids	Flavanones	13241-33-3	3	1.57461e+06	1.35399e+06	1.11915e+06	316394	126004	39777.9	8009.47	17926.6	28048.7	206747	143066	152715	510359	531659	486827
pme3443	207.07	192.04	208.074	C11H12O4	[M-H]-	Sinapinaldehyde	Phenolic acids	Phenolic acids	4206-58-0	3	1.07991e+06	1.09254e+06	1.29808e+06	453946	439361	281996	1.14575e+06	419447	551607	2.05672e+06	1.41975e+06	1.03691e+06	1.04798e+06	960753	990845
mws0093	179.07	146.04	180.079	C10H12O3	[M-H]-	Coniferyl alcohol	Phenolic acids	Phenolic acids	458-35-5	3	48190.4	46775.7	61655.4	169093	90172.1	8433.22	9563.35	22219.7	11923.3	165098	231052	112789	83133.5	82904	76806.8
MWSslk171	407.13	227.07	408.142	C20H24O9	[M-H]-	Nodakenin	Lignans and Coumarins	Coumarins	495-31-8	3	99752.4	53787.1	67653.2	560984	368237	170384	187318	60298.4	38690.2	234192	343142	455914	229527	225574	245221
Lmtn003096	523.22	361.14	524.226	C26H36O11	[M-H]-	Secoisolariciresinol 4-O-glucoside	Lignans and Coumarins	Lignans	-	2	3.25739e+06	4.59001e+06	4.60882e+06	5.87697e+06	7.37511e+06	4.07033e+06	217369	49702.1	65007.6	1.29713e+06	2.04102e+06	2.41803e+06	3.25348e+06	3.46706e+06	3.18431e+06
Yshj000013	319.1	125.02	318.095	C13H18O9	[M+H]+	4,6-dimethoxy-2-methoxyphenyl-1-O-beta-D-glucopyranoside	Phenolic acids	Phenolic acids	-	2	128206	81597.6	75283.2	122547	148613	53094.2	6925.62	6974.23	7552.38	81790.9	114873	87200.3	101772	98878.4	93162.4
Zjmp102037	355.12	233.08	354.11	C20H18O6	[M+H]+	iso-8-formyl-7-hydroxy-5,4'-dimethoxy-6-methylhomoisoflavone	Flavonoids	Other Flavonoids	-	2	537095	356223	535492	5956.84	2885.66	2324.65	2417.62	9077.31	1592.29	113591	52180.1	65891.9	375474	353896	343437
Lmyn003971	521.2	359.15	522.21	C26H34O11	[M-H]-	Dihydrodehydrodiconiferyl alcohol-4-O-glucoside	Lignans and Coumarins	Lignans	-	2	4.11362e+06	5.83458e+06	6.13745e+06	5.18026e+06	6.85896e+06	4.22585e+06	105585	18394.4	9251.96	1.37548e+06	1.72575e+06	2.30595e+06	3.87981e+06	3.55894e+06	3.62704e+06
pme0310	197.05	124.02	198.053	C9H10O5	[M-H]-	Gallic Acid Ethyl Ester; Ethyl gallate	Phenolic acids	Phenolic acids	831-61-8	3	13235.9	8883.31	11385.6	948533	627240	1.45877e+06	993579	740351	922697	1.49385e+06	968962	735369	670726	623081	679634
mws0183	153.02	109.03	154.027	C7H6O4	[M-H]-	3,4-Dihydroxybenzoic acid (Protocatechuic acid)*	Phenolic acids	Phenolic acids	99-50-3	2	4.1042e+07	3.66286e+07	4.67191e+07	2.51397e+07	2.04373e+07	1.91918e+07	1.53074e+07	1.19111e+07	9.97971e+06	7.75338e+07	6.16248e+07	5.80693e+07	3.47964e+07	3.66408e+07	3.3395e+07
Lman002731	341.09	135.04	342.095	C15H18O9	[M-H]-	Grevilloside F	Phenolic acids	Phenolic acids	1094004-50-8	1	1.06049e+06	1.35645e+06	1.01197e+06	3.51071e+06	2.41982e+06	1.10028e+06	169366	21795.4	17707.3	2.80953e+06	4.77874e+06	6.00762e+06	2.3108e+06	2.28479e+06	2.11834e+06
Lcrp000446	339.16	161.06	338.152	C21H22O4	[M+H]+	5-Allyl-2-(3,4-dimethoxyphenyl)-7-methoxy-3-methylbenzofuran	Lignans and Coumarins	Lignans	-	2	609138	413845	513292	8114.53	5516.58	10278.1	13550.4	2122.51	1889.77	118060	62901.5	56425.1	420179	394918	383631
MWSslk155	197.05	137.03	198.053	C9H10O5	[M-H]-	4-Hydroxy-3-methoxymandelate	Phenolic acids	Phenolic acids	55-10-7	2	334442	131636	441009	123413	164724	85366.3	581633	579592	377636	425917	369562	433035	275974	298127	274377
Lmtp002822	535.14	499.12	534.137	C25H26O13	[M+H]+	Apigenin-6-C-arabinoside-8-C-xyloside*	Flavonoids	Flavones	-	2	2.32892e+07	1.17305e+07	1.69621e+07	4.00106e+06	3.23089e+06	2.81191e+06	4.09685e+06	3.79451e+06	3.07113e+06	683922	1225255	1.19892e+06	6.58236e+06	7.04465e+06	6.4429e+06
Lmrn003000	165.06	103.06	166.063	C9H10O3	[M-H]-	2-Hydroxy-3-phenylpropanoic acid	Phenolic acids	Phenolic acids	7326-19-4	3	480531	215194	153947	11244.3	8166.52	7593.96	5956.15	15422.4	3224.28	162912	120583	128222	154845	141307	145392
MWSHY0050	595.17	287.05	594.159	C27H30O15	[M+H]+	Kaempferol-3-O-rutinoside(Nicotiflorin)*	Flavonoids	Flavonols	17650-84-9	2	8.49543e+07	6.75063e+07	6.37955e+07	2.65068e+07	1.42684e+07	1.24413e+07	217661	85897.3	86938	9.86223e+06	1.50923e+07	1.6353e+07	3.8135e+07	3.49312e+07	3.77391e+07
mws1035	741.22	433.11	740.216	C33H40O19	[M+H]+	Kaempferol-3-O-robinoside-7-O-rhamnoside (Robinin)	Flavonoids	Flavonols	301-19-9	2	294166	354819	266120	308729	111658	65917.5	11278.4	13340	1738.14	59599.1	73984	104964	194055	181851	177143
MWS20148	433.113	271.074	432.106	C21H20O10	[M+H]+	Apigenin-4'-O-glucoside*	Flavonoids	Flavones	-	3	3.862e+06	5.6066e+06	7.78904e+06	1.57493e+06	862503	882119	1.61155e+07	2.46559e+06	3.13063e+06	1.27352e+06	1.04377e+06	1.21588e+06	3.61683e+06	3.94566e+06	3.66464e+06
Hahn000943	477.16	315.11	478.169	C20H30O13	[M-H]-	Scroside D	Phenolic acids	Phenolic acids	-	1	325162	786617	451537	244417	117273	52048.7	1.6666e+06	134026	200321	72804.4	115657	231735	387314	402366	365961
Zmjp003291	595.17	433.12	594.159	C27H30O15	[M+H]+	Vitexin-2''-O-galactoside	Flavonoids	Flavones	-	3	8.46686e+06	7.18031e+06	5.13521e+06	3.43649e+06	1.26629e+06	943812	2.54007e+06	2.04802e+06	1.36534e+06	689855	1.0849e+06	1.64223e+06	3.5497e+06	3.31234e+06	3.63544e+06
MW0009328	414.3	137.06	391.309	C24H41NO3	[M+Na]+	N-[2-(3,4-Dihydroxyphenyl)ethyl]hexadecanamide	Phenolic acids	Phenolic acids	136181-87-8	3	7.90599e+07	2.32389e+07	5.80494e+07	488452	230848	125766	157860	58269.1	46310	816908	664419	573794	20785874	1.94497e+07	1.8958e+07
HJN025	123.04	122.04	124.052	C7H8O2	[M-H]-	4-Hydroxybenzyl Alcohol	Phenolic acids	Phenolic acids	623-05-2	3	8340.3	12530	6233.11	463553	327342	658601	296526	301269	350777	333117	202535	164608	222760	223393	205049
pmp000344	271.06	243.06	270.053	C15H10O5	[M+H]+	3',4',7-Trihydroxyflavone	Flavonoids	Flavones	2150-11-0	1	604899	281153	890629	27892	29506.4	31459.6	388522	268410	279652	81765.2	68178.8	38819.8	332817	365364	357015
Lmnp102682	595.17	463.13	594.159	C27H30O15	[M+H]+	Hispidulin-8-C-(2''-O-xylosyl)glucoside	Flavonoids	Flavones	-	3	789069	1417020	626867	179697	154515	134448	14397.4	30010	10220	174777	253067	297899	349890	329056	362036
pmb0578	655.17	207	654.159	C32H30O15	[M+H]+	Luteolin-7-O-(6''-sinapoyl)glucoside	Flavonoids	Flavones	-	3	4.29166e+06	1.06574e+06	2.99629e+06	30297.2	12140.1	10005	11221.1	15597.3	13480.5	40412.2	39627.1	7561.16	1.61195e+06	1.4815e+06	1.48725e+06
WaYn005387	447.13	179.04	448.137	C22H24O10	[M-H]-	Populoside	Phenolic acids	Phenolic acids	-	2	82446.3	131076	155710	189654	187522	153027	170863	110738	157415	138089	93064.4	151638	103346	101719	94305.4
Lmbp003208	385.12	223.06	384.106	C17H20O10	[M+H]+	Fraxidin-8-O-glucoside	Lignans and Coumarins	Coumarins	-	3	781842	765614	698549	237199	364134	231119	66844.5	55015	23527.3	42180.9	103375	80025	379878	370022	345541
MWSslk009	197.06	141.07	196.052	C13H8O2	[M+H]+	Xanthone	Flavonoids	Other Flavonoids	90-47-1	2	4.67559e+06	2.06309e+06	5.60466e+06	36157.2	31314.6	39504.5	44584.6	5397.77	6015.85	150350	82315.2	82419.8	1.71695e+06	1.66322e+06	1.55994e+06
Zmhp002409	611.16	491.12	610.153	C27H30O16	[M+H]+	Isoluteolin-6,8-di-C-glucoside	Flavonoids	Flavones	-	2	3.69326e+06	3.02361e+06	1.5386e+06	1.91316e+06	383818	270724	1.15413e+06	901859	581277	523858	773478	1.19689e+06	1.4547e+06	1.34197e+06	1.46701e+06
pme3437	213.08	154.06	212.069	C10H12O5	[M+H]+	Eudesmic acid (3,4,5-trimethoxybenzoic acid)	Phenolic acids	Phenolic acids	118-41-2	3	7.58841e+06	7.84666e+06	7.91646e+06	393688	19866	152317	13935.9	9602.31	10572.8	9	9	9	3.18008e+06	3.07708e+06	2.88838e+06
Jmwn002172	315.11	135.04	316.116	C14H20O8	[M-H]-	3,4-dihydroxyphenylethanol-β-D-glucopyranoside	Phenolic acids	Phenolic acids	-	1	5.79619e+07	7.96829e+07	4.32943e+07	1.2277e+07	1.36041e+07	5.35741e+06	2.39591e+07	9.16346e+06	4.94031e+06	3.69149e+06	4.5566e+06	6.07141e+06	2.8068e+07	2.9354e+07	2.66349e+07
MWSHY0174	291.09	139.04	290.079	C15H14O6	[M+H]+	Epicatechin	Flavonoids	Flavanols	490-46-0	2	243382	134518	140972	80051.2	89432.5	28551.8	81692.4	105689	19985.5	787385	1.43967e+06	421533	241126	235368	219342
pme3381	165.06	106.04	166.063	C9H10O3	[M-H]-	3-Hydroxyphenylacetic Acid Methyl Ester	Phenolic acids	Phenolic acids	42058-59-3	2	372733	509493	342302	9995.4	4683.42	2858.09	2560.06	5333.69	6220.65	8918.29	6855.43	8226.61	149130	136719	137623
mws2161	385.16	227.07	384.157	C22H24O6	[M+H]+	Schisandrin C	Lignans and Coumarins	Lignans	61301-33-5	3	409656	165511	528596	9848.18	6083.8	4915.33	9197.3	5857.81	1624.07	13382.9	10219.6	7848.68	169096	154747	156393
Lmnn102707	315.11	135.04	316.116	C14H20O8	[M-H]-	Cimidahurinine	Phenolic acids	Phenolic acids	142542-89-0	1	5.62033e+07	7.52569e+07	4.02589e+07	1.18e+07	1.26912e+07	4.71838e+06	2.19529e+07	8.38655e+06	4.73549e+06	3.6306e+06	4.6498e+06	5.56042e+06	2.69377e+07	2.93171e+07	2.69547e+07
pmb3002	607.17	299.06	608.174	C28H32O15	[M-H]-	Chrysoeriol-7-O-rutinoside	Flavonoids	Flavones	-	2	913769	997490	1.02438e+06	179809	115346	105405	3257.4	3755.25	2151.13	131964	133931	131557	470616	439978	427566
Lssp210437	301.07	286.05	300.063	C16H12O6	[M+H]+	3'-O-methylorobol	Flavonoids	Isoflavones	36190-95-1	3	1.92091e+07	4.79887e+06	2.39006e+07	223474	139395	182701	1.50449e+07	8.58662e+06	8.26362e+06	302177	117319	238799	8.04566e+06	7.67536e+06	7.28236e+06
pme2828	140.03	98.96	139.027	C6H5NO3	[M+H]+	4-Nitrophenol	Phenolic acids	Phenolic acids	100-02-7	3	5.52573e+06	4.78303e+06	4.28079e+06	6.26725e+06	6.4381e+06	6.44002e+06	6.34351e+06	5.80433e+06	6.39357e+06	6.46379e+06	6.53272e+06	6.32046e+06	7.22846e+06	6.62274e+06	6.65092e+06
Ybmn004904	137.02	93.04	138.032	C7H6O3	[M-H]-	p-hydroxy-benzoic acid	Phenolic acids	Phenolic acids	-	2	5.25977e+07	3.39791e+07	5.84353e+07	6.22549e+06	3.83339e+06	2.86946e+06	8.41436e+06	4.36808e+06	3.45884e+06	1.18378e+07	8.7732e+06	9.55142e+06	1.69734e+07	1.87675e+07	1.79035e+07
mws1336	138.06	120.04	137.048	C7H7NO2	[M+H]+	4-Aminobenzoic acid	Phenolic acids	Phenolic acids	150-13-0	3	4.38646e+06	3.36088e+06	1.31797e+06	835070	626796	393929	1.58888e+07	2.02174e+07	1.19655e+07	910719	916243	573876	4.23407e+06	3.95119e+06	3.84052e+06
Labn003679	327.11	147.05	328.116	C15H20O8	[M-H]-	(E)-caffeyl alcohol 4-O-β-D-glucopyranoside	Phenolic acids	Phenolic acids	-	2	5.39571e+06	3.35223e+06	3.00887e+06	358467	174695	127837	89299	44898.3	36675	1.12466e+06	1.57139e+06	1.6885e+06	1.73713e+06	1.73993e+06	1.59035e+06
MWSmce222	259.09	161.06	258.089	C15H14O4	[M+H]+	Yangonin	Others	Stilbene	500-62-9	3	242872	197079	246144	21561.4	22898	33136.7	24473.9	23431.4	27283.9	38978.5	39872.9	39235	111937	116866	123813
HJAP024	611.16	593.15	610.154	C27H30O16	[M+H]+	Kaempferol-6,8-di-C-glucoside	Flavonoids	Flavonols	-	2	4.89868e+06	4.58176e+06	2.70809e+06	2.94908e+06	767559	516904	1.65162e+06	1.39514e+06	1.0426e+06	810268	1.32071e+06	1.69024e+06	2.19565e+06	2.33446e+06	2.1117e+06
HJN079	563.18	255.07	564.184	C27H32O13	[M-H]-	Pinocembrin-7-O-rutinoside	Flavonoids	Flavanones	118985-31-2	2	83757.6	110734	99044.9	2192.02	2864.07	4681.8	4414.65	3556.62	2219.53	7374.07	9053.23	2972.28	38773.9	36547.6	35048.2
pme2598	167.03	123.05	168.042	C8H8O4	[M-H]-	3,4-Dihydroxybenzeneacetic acid	Phenolic acids	Phenolic acids	102-32-9	3	541474	582130	679902	1.32972e+06	1.08476e+06	1.55963e+06	802048	1.10537e+06	1.27747e+06	2.14844e+06	1.43403e+06	1.31801e+06	1.45643e+06	1.35131e+06	1.32307e+06
MWS20152	417.16	402.1	418.163	C22H26O8	[M-H]-	Syringaresinol	Lignans and Coumarins	Lignans	21453-71-4	1	847078	872903	1.05208e+06	248462	204910	168108	332016	50480.2	72191.4	271657	191569	179566	467684	512896	470861
WaYn002313	373.11	193.05	374.121	C16H22O10	[M-H]-	Homosyringic Acid 4'-O-Glucoside	Phenolic acids	Phenolic acids	-	1	5.3178e+06	7.82313e+06	6.47196e+06	12850.4	26342.5	15703.1	10287.4	16265.3	20604.8	33604.3	17152.1	12534.4	2.3703e+06	2.19771e+06	2.14584e+06
MW0132545	269.05	117.04	270.053	C15H10O5	[M-H]-	3,7,4'-Trihydroxyflavone	Flavonoids	Flavones	2034-65-3	3	1.75765e+07	5.50863e+06	2.85919e+07	168855	102540	128160	7.746e+06	5.56543e+06	5.3093e+06	483137	239737	279185	7.27346e+06	7.7261e+06	8.0839e+06
pma0149	341.09	207.07	340.079	C15H16O9	[M+H]+	Sinapoyl malate	Phenolic acids	Phenolic acids	92344-58-6	3	525349	517851	376961	401454	168642	124586	166970	203809	177929	173194	193236	221720	237921	257096	232785
Zmhn001926	299.08	137.02	300.084	C13H16O8	[M-H]-	1-O-Salicyloyl-β-D-glucose	Phenolic acids	Phenolic acids	60517-74-0	1	3.31941e+06	5.72418e+06	6.39144e+06	962507	812897	325256	68104.5	160893	131246	821844	713870	969666	1.53606e+06	1.6278e+06	1.46524e+06
Lmfp001509	317.09	153.02	316.079	C13H16O9	[M+H]+	1-O-Galloyl-rhamnose	Phenolic acids	Phenolic acids	-	3	297213	225505	187320	145462	54907.3	45073.4	181134	214641	103401	63402.4	110850	123433	130179	135845	122163
Lmmn000774	343.1	181.05	344.111	C15H20O9	[M-H]-	Dihydrocaffeoylglucose	Phenolic acids	Phenolic acids	-	3	184388	103859	108236	528671	520895	255635	61802.2	14254.8	17239.6	353746	567647	687610	254110	266804	282597
Lmnp102580	565.16	433.11	564.148	C26H28O14	[M+H]+	Apigenin-6-C-(2''-xylosyl)glucoside	Flavonoids	Flavones	-	3	8.82321e+06	6.46772e+06	5.42351e+06	2.47062e+06	957812	739471	1.61465e+06	1.70833e+06	1.26556e+06	237709	397737	565835	2.72132e+06	2.66342e+06	2.45581e+06
Lmmp005689	301.07	258.05	300.063	C16H12O6	[M+H]+	Cajanin	Flavonoids	Isoflavones	32884-36-9	3	1.12914e+06	308295	1.57222e+06	27976.2	31172.3	28651.7	1.00519e+06	605522	521516	32982.7	28598.7	23288	445207	443912	404407
WaYn006188	583.22	195.07	584.226	C31H36O11	[M-H]-	Buddlenol E*	Lignans and Coumarins	Lignans	97399-82-1	1	360073	198831	399113	26769.3	50987.1	34447.6	144119	24601.7	37082.8	178741	141230	90040.5	154497	169085	153938
mws0040	255.07	153.02	254.058	C15H10O4	[M+H]+	Chrysin	Flavonoids	Flavones	480-40-0	3	57783.6	19892.1	46547.8	63558.4	52143.4	45736.6	4576.16	2532.43	11077.2	17436	8428.79	5866.9	27309.9	28784	30450.6
MW0138745	493.11	433.25	494.106	C22H22O13	[M-H]-	Laricitrin 3-glucoside	Flavonoids	Flavones	-	3	275638	405164	437367	74380	124034	51539	89191.6	111300	69759.5	60520.6	55469.7	47622.6	186292	196862	176487
Lhhp120812	279.158	149.023	278.152	C16H22O4	[M+H]+	Methylillicinone F	Lignans and Coumarins	Coumarins	-	3	6.67522e+06	1.07536e+07	9.40144e+06	1.19286e+07	1.04108e+07	1.03991e+07	9.65449e+06	1.08732e+07	1.08321e+07	1.11114e+07	11442496	8.71091e+06	9.84325e+06	9.79284e+06	1.07779e+07
pmn001571	313.11	298.08	314.115	C18H18O5	[M-H]-	Agrimonolide	Lignans and Coumarins	Coumarins	21499-24-1	3	3.44636e+06	1.36142e+06	2.58748e+06	77563.7	89641.2	86052.3	137258	61128	42684.7	88440.6	37797.7	37160.3	749633	765811	689322
MW0001273	185.05	123.01	126.032	C6H6O3	[M+CH3COO]-	1,2,4-Benzenetriol	Phenolic acids	Phenolic acids	533-73-3	3	82842.9	43273.6	56995.4	3.24525e+07	2.66121e+07	3.93532e+07	3.05927e+07	27298286	2.79733e+07	3.58909e+07	2.37126e+07	2.09801e+07	2.43269e+07	2.60468e+07	2.71409e+07
Lmjp003090	385.11	223.06	384.106	C17H20O10	[M+H]+	Isofraxidin-7-O-glucoside	Lignans and Coumarins	Coumarins	483-91-0	3	1.22708e+06	1.17755e+06	998698	948625	554962	376594	312690	151326	192352	204676	180724	292517	765901	774886	846405
pme3233	285.08	270.05	284.068	C16H12O5	[M+H]+	Calycosin	Flavonoids	Isoflavones	20575-57-9	3	285401	196871	129092	86624.8	66760.9	6930.06	223793	298132	39274.1	149282	135298	157851	126014	129994	140219
Hmlp005624	285.08	270.05	284.068	C16H12O5	[M+H]+	3',7-dihydroxy-4'-methoxyflavone	Flavonoids	Flavones	-	2	285401	196871	129092	86624.8	66760.9	6930.06	223793	298132	39274.1	149282	135298	157851	126014	129994	140219
mws1297	269.1	101.02	270.11	C13H18O6	[M-H]-	Benzyl glucoside	Phenolic acids	Phenolic acids	4304-12-5	3	102271	147034	182457	69527.8	52471.5	36470.6	5042.52	12252.3	17106.9	53657.9	59893.4	57899.4	75841	73389.8	81738.8
MWSHY0016	449.11	299.06	448.101	C21H20O11	[M+H]+	Luteolin-6-C-glucoside (Isoorientin)*	Flavonoids	Flavones	4261-42-1	1	2.65959e+07	2.14047e+07	2.0266e+07	4.44341e+06	1.52865e+06	1.18297e+06	9.63766e+07	8.50633e+07	6.79123e+07	5.00129e+06	5.99471e+06	6.23812e+06	2.9973e+07	3.3518e+07	3.22614e+07
MWSHY0058	287.06	153.02	286.048	C15H10O6	[M+H]+	Luteolin (5,7,3',4'-Tetrahydroxyflavone)	Flavonoids	Flavones	491-70-3	1	890268	307703	1.02358e+06	42498.2	23140.3	13692.8	1.10062e+06	571493	466201	49260.8	32511.3	57117.1	482366	454367	430914
Lmzn001582	387.17	207.1	388.173	C18H28O9	[M-H]-	5'-Glucosyloxyjasmanic acid	Phenolic acids	Phenolic acids	-	2	4.03342e+06	5.71288e+06	5.31263e+06	73032.3	62789.3	45320.2	10801.4	34303.7	17970.7	38945	29284.3	16000.1	1.61653e+06	1.79174e+06	1.63641e+06
Wagp006657	305.1	203.03	304.095	C16H16O6	[M+H]+	Heraclenol	Lignans and Coumarins	Coumarins	31575-93-6	2	300018	371936	326537	11163.9	9400.7	50196	75528.2	50691.1	17152.1	46876.4	26516.2	73118.1	116812	127181	130700
Lmmp003306	567.13	303.05	566.127	C25H26O15	[M+H]+	Quercetin-3-O-xylosyl(1→2)arabinoside	Flavonoids	Flavonols	-	3	142250	135540	165154	44360.5	37632.7	14965.9	20159	14656	8551.65	112468	120126	111467	112598	121788	108901
mws0066	315.05	151	316.058	C16H12O7	[M-H]-	Isorhamnetin; 3'-Methoxy-3,4',5,7-Tetrahydroxyflavone	Flavonoids	Flavonols	480-19-3	2	123324	47532.4	211785	11414.4	19257.6	5146.24	42956	26914.7	16518.1	22505.8	17619.3	16042.4	49778	49631	54870.1
mws0064	287.06	135.05	288.063	C15H12O6	[M-H]-	Eriodictyol (5,7,3',4'-Tetrahydroxyflavanone)	Flavonoids	Flavanones	552-58-9	2	564319	154345	656864	14872.8	7159.01	5643.71	875974	618948	508247	16769.4	11170.6	25967.8	270070	246491	275208
Wbmn002185	365.06	167.03	366.074	C20H14O7	[M-H]-	6-Hydroxy-4-(4-hydroxy-3-methoxyphenyl)-7-methoxy-naphtho[2,3-c]furan-1,3-dione-1(ISO-1)	Lignans and Coumarins	Lignans	-	2	116560	230480	247036	468610	478584	286538	21282.9	59009.6	14998.9	235870	256282	376926	237749	262999	238724
Hmgn004139	373.13	329.05	374.137	C20H22O7	[M-H]-	Isohydroxymatairesinol	Lignans and Coumarins	Lignans	-	2	444854	180326	442872	122809	59835	17242	43560	17891.4	12640.8	117479	108343	99769.3	164735	170723	152189
MWSslk066	169.05	65.04	168.042	C8H8O4	[M+H]+	3-Hydroxy-4-methoxybenzoic acid; Isovanillic Acid	Phenolic acids	Phenolic acids	645-08-9	1	7.3921e+06	4.63746e+06	4.57329e+06	2.10608e+07	1.50492e+07	9.79851e+06	5.19136e+06	3.94968e+06	3.3866e+06	2.31172e+07	1.70075e+07	1.94663e+07	1.02437e+07	1.15048e+07	1.07534e+07
Lazn002030	481.17	271.1	482.179	C23H30O11	[M-H]-	Guaiacylglycerol-β-Guaiacyl Ether glucoside	Lignans and Coumarins	Lignans	-	1	1.41582e+06	1.67454e+06	1.17111e+06	916574	945403	528981	7960.02	5529.57	6206.56	210661	322670	407219	877403	813318	914852
pme0282	165.02	77.04	166.027	C8H6O4	[M-H]-	Phthalic acid	Phenolic acids	Phenolic acids	88-99-3	3	9	17195.8	25365.9	337688	286550	1.36685e+06	1.3498e+06	675301	1.18377e+06	789604	404579	396995	443457	435477	485604
mws0057	451.12	289.07	450.116	C21H22O11	[M+H]+	Eriodictyol-7-O-glucoside	Flavonoids	Flavanones	38965-51-4	3	482321	280467	154745	81695	53453.4	59216	383082	429718	273662	25863.1	41697.8	82424.9	204285	190007	213864
Hmtn001120	315.11	153.06	316.116	C14H20O8	[M-H]-	5-(2-Hydroxyethyl)-2-O-glucosylphenol	Phenolic acids	Phenolic acids	-	3	7.94366e+06	1.09883e+07	1.04646e+07	2.8113e+06	3.09711e+06	1.58408e+06	1.37037e+06	478856	256367	1.3341e+06	2.10625e+06	2.43129e+06	4.01412e+06	4.51168e+06	4.36535e+06
Li512115	515.12	353.09	516.127	C25H24O12	[M-H]-	Isochlorogenic acid B*	Phenolic acids	Phenolic acids	14534-61-3	2	75534.7	162200	268169	21675	6643.32	12679.4	9125.98	18062.9	22892.9	15005	26569.7	15800.7	54053.7	51458.9	57939.4
pme1816	353.09	191.06	354.095	C16H18O9	[M-H]-	Neochlorogenic acid (5-O-Caffeoylquinic acid)*	Phenolic acids	Phenolic acids	906-33-2	2	603809	524119	335422	136017	71406.1	72939.3	165544	78188.4	88302.9	99722.4	74094.2	93633.3	223845	252511	239544
mws1668	187.04	131.05	186.032	C11H6O3	[M+H]+	Angelicin	Lignans and Coumarins	Coumarins	523-50-2	3	615506	710682	797032	11061.6	21362.8	73722.3	103395	176729	126455	16934.2	25722.8	22920.7	301971	290149	326348
Wbsp004755	179.07	119.05	178.063	C10H10O3	[M+H]+	Methyl Hydroxycinnamate	Phenolic acids	Phenolic acids	80540-55-2	2	2.38301e+06	1.84885e+06	2.46627e+06	815843	533318	364573	757252	449569	455131	4.10411e+06	3.33519e+06	2.48321e+06	1.82361e+06	1.62123e+06	1.68726e+06
pmp000261	347.1	153.02	346.09	C14H18O10	[M+H]+	Methyl 6-O-galloyl-glucoside	Phenolic acids	Phenolic acids	-	3	44120.8	45466.9	98393.5	78893.8	24610.2	20805.7	82635	119153	125966	66843.1	44612.7	74500.5	91664.2	85878.2	97018.2
Cmmn005231	391.14	59.01	392.147	C20H24O8	[M-H]-	Massoniresinol; Vladinol A	Lignans and Coumarins	Lignans	96087-10-4	2	2.26477e+06	4.80641e+06	3.54528e+06	687766	545465	1.26134e+06	588258	257404	178123	459222	770056	414410	1.07672e+06	966379	1.0767e+06
Lmmn001294	331.1	153.02	332.111	C14H20O9	[M-H]-	Koaburaside	Phenolic acids	Phenolic acids	41653-73-0	1	2.66108e+06	3.43251e+06	2.19985e+06	2.14321e+06	2.32051e+06	1.1299e+06	34329.2	36976	22987	1.10609e+06	1.34765e+06	1.78474e+06	1.65525e+06	1.86281e+06	1.82745e+06
pmp000241	625.14	505.09	624.133	C27H28O17	[M+H]+	Luteolin-6-C-(2''-glucuronyl)glucoside	Flavonoids	Flavones	-	3	503175	745328	398977	292452	68352.3	67099.8	192122	184284	148549	59869.9	65103.1	152201	288018	311527	275693
mws1358	109.03	81.03	110.037	C6H6O2	[M-H]-	Pyrocatechol	Phenolic acids	Phenolic acids	120-80-9	2	615308	513351	730851	2.13491e+06	1.09004e+06	2.00684e+06	1.98828e+06	1.56135e+06	1.84806e+06	2.12119e+06	1.49104e+06	1.45478e+06	1.78342e+06	1.72906e+06	1.57839e+06
mws4085	223.06	193.02	224.069	C11H12O5	[M-H]-	Sinapic acid	Phenolic acids	Phenolic acids	530-59-6	1	934080	946705	566387	2.02044e+07	1.35345e+07	8.2291e+06	6.09932e+06	3.50883e+06	2.56438e+06	1.59974e+07	1.45117e+07	1.47221e+07	7.35546e+06	6.90288e+06	6.48773e+06
Lakn003294	343.1	181.05	344.111	C15H20O9	[M-H]-	2-β-D-Glucopyranosyloxy-5-hydroxyphenylacetic acidmethylester	Phenolic acids	Phenolic acids	-	2	115530	115346	147001	427089	419524	189387	46260.7	25005	26436.9	274842	466719	579579	272195	244531	244375
MWSmce499	685.27	523.22	686.279	C32H46O16	[M-H]-	Secoisolariciresinol diglucoside	Lignans and Coumarins	Lignans	158932-33-3	2	168546	244859	158186	194308	70534.4	38687	856.376	8340	3792.05	29930.9	44419.1	78456	112885	128240	119981
MWS1848	135.05	92.03	136.052	C8H8O2	[M-H]-	Phenyl acetate	Phenolic acids	Phenolic acids	122-79-2	3	911026	829337	937716	3.37938e+06	2.49712e+06	1.42514e+06	632045	718062	585989	2.84857e+06	2.13793e+06	1.62598e+06	1.62099e+06	1.42798e+06	1.50694e+06
pmb3061	499.15	163.1	500.153	C22H28O13	[M-H]-	5-O-p-Coumaroylquinic acid O-glucoside	Phenolic acids	Phenolic acids	-	2	235066	361760	125657	326774	140021	53629.1	8468.1	2354.52	4072.33	58350.8	88809.8	120184	245106	221787	250664
Lmbn004790	209.082	179.035	210.089	C11H14O4	[M-H]-	Methyl 3-(3-hydroxy-4-methoxyphenyl)propanoate	Phenolic acids	Phenolic acids	129150-61-4	3	206671	204171	157058	840288	504666	115469	42420.9	25767.4	107414	357472	339621	253491	281566	284179	252524
mws1708	285.1	123.05	286.105	C13H18O7	[M-H]-	Gastrodin	Phenolic acids	Phenolic acids	62499-27-8	2	3.73299e+06	2.90079e+06	2.17337e+06	3.13337e+06	2.60003e+06	1.21023e+06	170390	58054.8	37045.7	1.19645e+06	1.88487e+06	2.85354e+06	1.95282e+06	2.1544e+06	1.91338e+06
pmp000878	447.13	411.11	446.121	C22H22O10	[M+H]+	Swertisin	Flavonoids	Flavones	6991-10-2	3	260108	141183	195064	104683	118917	27272.7	408161	342623	463161	47419	86392	57951.2	193950	208543	183443
mws0917	329.07	314.04	330.074	C17H14O7	[M-H]-	3,7-Di-O-methylquercetin	Flavonoids	Flavonols	2068-02-2	3	118122	92986.8	139891	100776	50524.6	49608.7	234681	220528	152700	80414	66852.8	68047.5	115244	126780	130669
MWSHC2022	359.1	197.05	360.106	C15H20O10	[M-H]-	Glucosyringic acid	Phenolic acids	Phenolic acids	33228-65-8	1	8.8641e+06	1.21818e+07	1.2249e+07	5.78563e+06	2.85811e+06	842964	47390.1	9284.56	23856.5	2.79485e+06	4.53862e+06	5.49827e+06	5.20124e+06	4.7927e+06	4.58105e+06
MWSprf134	467.12	305.07	466.111	C21H22O12	[M+H]+	Plantagoside	Phenolic acids	Phenolic acids	78708-33-5	2	2.83871e+06	450789	2.44346e+06	2.414e+06	1.57496e+06	956230	350717	44260.3	67697.9	854012	1.54125e+06	1.60214e+06	1.35744e+06	1.5164e+06	1.52777e+06
Hmsn002272	327.11	165.05	328.116	C15H20O8	[M-H]-	Demethyl coniferin	Phenolic acids	Phenolic acids	-	2	208453	296107	193763	286542	227484	84026.1	132227	109172	162823	100341	203958	270144	220978	232277	251187
MWSHY0189	433.11	271.07	432.106	C21H20O10	[M+H]+	Apigenin-7-O-glucoside(Cosmosiin)*	Flavonoids	Flavones	578-74-5	3	7.20211e+06	3.02867e+06	7.71362e+06	1.65559e+06	921124	914399	1.59578e+07	2.61191e+06	3.12209e+06	1.10445e+06	1.05391e+06	1.16105e+06	3.66499e+06	3.82612e+06	4.16337e+06
Wbmn002081	351.08	315.11	352.095	C20H16O6	[M-H]-	Negundin A(ISO-1)	Lignans and Coumarins	Lignans	-	1	5.15937e+06	9.56786e+06	4.60812e+06	2.62481e+06	1.93055e+06	559674	2.79407e+06	1.03544e+06	878666	740294	943814	1.28647e+06	4.18453e+06	4.5449e+06	3.99667e+06
pmb3064	499.15	163.2	500.153	C22H28O13	[M-H]-	3-O-p-Coumaroylquinic acid-O-glucoside	Phenolic acids	Phenolic acids	-	2	248447	359458	120612	305288	145921	58306.1	18868.5	4658.36	9798.36	72147.4	81324.9	97353.6	248242	218270	228531
Zmxp003107	611.16	287.06	610.153	C27H30O16	[M+H]+	Luteolin-7,3'-di-O-glucoside*	Flavonoids	Flavones	52187-80-1	3	2.06454e+06	1.81994e+06	833011	483960	275886	210981	62507.4	29847.9	20923.5	123275	229333	300590	522941	552746	595841
HX1283	341.14	135.04	340.131	C20H20O5	[M+H]+	Saurusine B	Lignans and Coumarins	Lignans	-	1	1.41478e+06	683384	1.35637e+06	19136.8	13328.4	7087.19	19610.7	10084.7	7910.56	41445	33324.8	24637.1	396851	408258	359162
mws0459	165.09	105.07	164.084	C10H12O2	[M+H]+	Eugenol*	Phenolic acids	Phenolic acids	97-53-0	3	157610	308122	326915	72736.6	72632	99355.5	57522.9	43743.2	182218	88578.8	47357.7	64806.9	116597	104013	104265
Lmbp002962	209.05	194.02	208.037	C10H8O5	[M+H]+	Isofraxetin	Lignans and Coumarins	Coumarins	50656-75-2	3	1.03692e+06	807552	483022	394980	104340	135770	723203	694455	512069	156281	161141	306534	408873	400580	452602
mws1316	301.07	258.05	300.063	C16H12O6	[M+H]+	Hydroxygenkwanin	Flavonoids	Flavones	20243-59-8	3	12286.4	12830.4	22517.7	880297	720219	547784	16127.6	23523.3	17347.1	25372.7	22842.5	26306.3	86915.9	86605.8	77131.4
Lmyp004963	579.17	415.11	578.164	C27H30O14	[M+H]+	Apigenin-6-C-(2''-rhamnosyl)glucoside	Flavonoids	Flavones	-	3	1.43986e+06	1.45131e+06	1.33044e+06	167849	94653.4	54754.4	31648.6	154576	150644	148359	200664	192322	599298	673940	604194
Sakn002857	447.15	315.11	448.158	C19H28O12	[M-H]-	3,4-Dihydroxyphenethyl alcohol-8-O-[β-D-apinosyl(1→3)]-β-D-glucoside	Phenolic acids	Phenolic acids	-	2	1.10044e+07	1.42674e+07	2.57342e+06	3.23782e+06	1.61736e+06	574794	11026.8	7653.14	7348.77	1.19685e+06	1.60343e+06	2.15239e+06	4.50183e+06	4.62584e+06	4.06322e+06
Lmdp006732	301.07	258.05	300.063	C16H12O6	[M+H]+	Scutellarein-4'-methyl ether (5,6,7-Trihydroxy-4'-methoxyflavone)	Flavonoids	Flavones	6563-66-2	1	1.25934e+06	331167	1.4966e+06	25834.3	17861.3	24532.8	1.07083e+06	620161	570402	15938.2	15665.7	15394.3	501988	496198	443319
Wbwn006662	367.08	337.03	368.09	C20H16O7	[M-H]-	[2,5-Bis(1,3-benzodioxol-5-yl)-4-(hydroxymethyl)furan-3-yl]methanol	Lignans and Coumarins	Lignans	-	2	504131	319833	714264	4175.42	10052.4	8134.02	32786.8	43401.2	16481.3	39030.8	28922.5	18681.7	200674	199973	224640
pmb3023	449.11	287.06	450.116	C21H22O11	[M-H]-	Eriodictyol-8-C-glucoside	Flavonoids	Flavanones	1023271-51-3	3	1.87573e+06	2.62329e+06	2.542e+06	309670	169131	97088.8	106004	41788.8	37892.2	261324	338831	322120	828387	894615	782447
mws0043	403.14	373.1	402.132	C21H22O8	[M+H]+	Nobiletin (5,6,7,8,3',4'-Hexamethoxyflavone)	Flavonoids	Flavones	478-01-3	3	980661	623908	709526	164003	179198	150170	829836	1.43295e+06	805082	685843	155713	179949	532358	605129	549664
MWSCX014	193.05	133.03	192.042	C10H8O4	[M+H]+	Scopoletin (7-Hydroxy-6-methoxycoumarin)	Lignans and Coumarins	Coumarins	92-61-5	2	5.31631e+06	5.89505e+06	4.58195e+06	821430	3.74608e+06	2.01225e+06	1.38298e+06	292361	330247	2.61003e+06	2.7771e+06	2.91355e+06	3.209e+06	3.43383e+06	2.99749e+06
Lmjp003655	463.12	301.08	462.116	C22H22O11	[M+H]+	6-C-MethylKaempferol-3-glucoside	Flavonoids	Flavones	-	3	1.5935e+06	1.15875e+06	1.54463e+06	715687	386419	361838	736805	154719	142138	418972	379339	411751	683016	778912	710741
Lamn004461	755.23	593.18	756.248	C34H44O19	[M-H]-	4'-demethyl-3,9-dihydroeucomin glucosyl rhamnosyl glucoside	Flavonoids	Other Flavonoids	-	3	527207	164552	169070	112195	87126.3	77255.1	29347.7	4577.15	6032.35	60707.9	82097.9	82481	166216	145286	160039
mws0612	195.07	121.03	196.074	C10H12O4	[M-H]-	3,4-Dimethoxyphenyl acetic acid	Phenolic acids	Phenolic acids	93-40-3	1	144955	76830.9	64102.1	251754	190975	104908	393939	224591	157420	709957	464066	505984	272600	244790	240840
Xmyp005654	449.11	287.06	448.101	C21H20O11	[M+H]+	Kaempferol-4'-O-glucoside	Flavonoids	Flavonols	-	3	4.21536e+06	2.34734e+06	3.38139e+06	2.60706e+06	1.22433e+06	793963	4028984	797013	696899	2.15522e+06	2.52101e+06	2.84019e+06	2.50733e+06	2.73514e+06	2.38949e+06
pmp000087	269.1	177.05	268.095	C13H16O6	[M+H]+	2-Feruloyl-sn-glycerol*	Phenolic acids	Phenolic acids	-	1	1.95143e+06	1.63359e+06	2.12393e+06	8.6086e+06	6.79028e+06	4.5179e+06	3.16568e+06	3.38152e+06	2.3138e+06	7.09294e+06	5.65296e+06	5.82968e+06	3.09497e+06	3.54371e+06	3.42484e+06
Zmhn001793	341.09	179.03	342.095	C15H18O9	[M-H]-	6-O-Caffeoyl-D-glucose*	Phenolic acids	Phenolic acids	-	1	2.35789e+06	3.64875e+06	2.50291e+06	8.63556e+06	6.23414e+06	2.80511e+06	451506	29006.1	52480.7	7.09023e+06	1.2628e+07	1.49052e+07	6.11209e+06	5.76487e+06	5.31716e+06
mws2213	147.05	103.06	148.052	C9H8O2	[M-H]-	Cinnamic acid	Phenolic acids	Phenolic acids	140-10-3	2	165771	144938	231958	361637	242938	154636	1936.37	1342.38	2336.08	642872	423211	519594	192789	217261	218869
Labn004065	341.09	137.03	342.095	C15H18O9	[M-H]-	4-Hydroxybenzoyl acetyl glucoside	Phenolic acids	Phenolic acids	-	2	173770	196714	84118.8	56191.8	42949.9	36319.4	53462.9	21660	50171.8	123867	109149	71713.8	100908	107733	116152
Lmnp003080	565.16	433.11	564.148	C26H28O14	[M+H]+	Hispidulin-8-C-(2''-O-xylosyl)xyloside	Flavonoids	Flavones	-	2	1.6339e+06	1.32536e+06	1.31604e+06	396812	163850	118754	86000.6	56817.2	41682.2	284976	320411	411187	692605	630573	604102
Hmln003558	371.15	136.05	372.157	C21H24O6	[M-H]-	Arctigenin	Lignans and Coumarins	Lignans	7770-78-7	1	3.16453e+06	1.79808e+06	3.06947e+06	5403.31	6555.36	4827.06	10799.2	8361.58	5390.28	250594	133625	97741.8	1.02873e+06	1.16723e+06	1.16818e+06
pmb2991	739.21	269.2	740.216	C33H40O19	[M-H]-	Apigenin-7-O-glucoside-4'-O-rutinoside	Flavonoids	Flavones	-	3	83987.7	74234.4	70698	39484.4	28000.7	24753.8	4480.48	3340	8340	9563.35	8399.69	23550.4	45541.5	39763.2	41088.2
pmb0639	757.22	595.2	756.211	C33H40O20	[M+H]+	Apigenin-8-C-glucoside-7-O-Sophoroside	Flavonoids	Flavones	-	3	3.03737e+06	3.5641e+06	2.52986e+06	4.2083e+06	943323	642002	191612	92823.4	26339.9	910571	1.49327e+06	2.39464e+06	1.80458e+06	2.0824e+06	1.92503e+06
pmp000579	463.12	301.07	462.116	C22H22O11	[M+H]+	Diosmetin-7-O-galactoside	Flavonoids	Flavones	-	3	1.32365e+06	967820	1.243e+06	691741	450886	324831	760468	141203	159099	348458	337605	399198	590886	590462	668264
Lmbn002739	163.04	119.05	164.047	C9H8O3	[M-H]-	3-Hydroxycinnamic Acid*	Phenolic acids	Phenolic acids	14755-02-3	1	362946	214449	347342	1.39069e+06	1.25672e+06	829706	360836	345460	385052	780261	643809	648984	590704	677425	668050
Hahn002315	579.21	417.16	580.216	C28H36O13	[M-H]-	syringaresinol-4-O-β-D-glucopyranoside*	Lignans and Coumarins	Lignans	-	1	2.42938e+06	3.88328e+06	3.83552e+06	4.76201e+06	2.99744e+06	2.19698e+06	26950.6	19114.2	15844.2	977136	1.36145e+06	1.19996e+06	2.39413e+06	2.07831e+06	2.16488e+06
MWSslk183	255.07	181.07	254.058	C15H10O4	[M+H]+	7,8-Dihydroxy-4-phenylcoumarin	Lignans and Coumarins	Coumarins	842-01-3	3	519893	577935	537607	19587.3	25663.8	7584.58	60194.2	14747.3	12021.8	86475.3	61156.3	67247.9	192849	222391	201296
Wmsp000710	355.15	149.02	354.147	C21H22O5	[M+H]+	isofutoquinol A	Lignans and Coumarins	Lignans	62499-70-1	3	331189	222076	412301	11925.3	8128.91	11177.6	18785.7	8627.88	7895.05	91585.6	13376.2	18854	132049	134524	151124
Lmmn003398	489.11	285.04	490.111	C23H22O12	[M-H]-	Kaempferol-3-O-(6''-O-acetyl)glucoside	Flavonoids	Flavonols	-	3	200831	67066	151940	13089.3	5746.89	6670	386561	132009	188489	20321.8	6237.9	8743.25	110490	118263	101842
Hmbp001276	169.05	65.03	168.042	C8H8O4	[M+H]+	Gallacetophenone	Phenolic acids	Phenolic acids	528-21-2	2	1.48984e+06	1.43042e+06	1.78091e+06	1.92621e+06	952604	941037	1.85465e+06	2.70115e+06	1.64222e+06	1.83636e+06	1.78697e+06	1.57712e+06	1.59977e+06	1.40963e+06	1.40869e+06
FDATN00282	611.19	197.05	612.205	C28H36O15	[M-H]-	Neohesperidin dihydrochalcone	Flavonoids	Chalcones	20702-77-6	3	1.2147e+07	1.60691e+07	1.63494e+07	5788.56	27072.5	25322.3	10040	3493.72	7383.64	384078	169002	169370	6.67799e+06	5.99196e+06	5.80303e+06
WaYn005928	583.22	195.07	584.226	C31H36O11	[M-H]-	Buddlenol B*	Lignans and Coumarins	Lignans	97399-80-9	1	464729	219986	257023	14025.7	10811.9	7208.86	34079.6	5971.24	15108.6	267220	213397	119069	245176	246615	279623
HJN055	435.13	273.08	436.137	C21H24O10	[M-H]-	Dihydrocharcone-4'-O-glucoside	Flavonoids	Chalcones	-	3	119372	145498	109964	93267.9	74384.8	68735.2	19740.4	5779.31	8275.51	182891	162967	149196	91282.5	83797.8	78506.1
Lmhn002321	461.07	167.04	462.08	C21H18O12	[M-H]-	Vnilloylcaffeoyltartaric acid	Phenolic acids	Phenolic acids	-	3	157005	241857	224794	18758.2	19179.3	41445.8	7378.27	5986.09	4391.79	69204.3	33173.1	70649.4	73144.5	76679.4	65947.5
Lajn004573	479.15	317.11	480.163	C23H28O11	[M-H]-	7,2',4'-Trihydroxy-8,3'-dimethoxyisoflavanglucoside	Flavonoids	Other Flavonoids	-	2	259184	329036	310828	566472	335465	210148	53760.2	9719.59	12240.7	558545	667931	619220	310728	334815	361819
MW0139750	607.17	443.1	608.174	C28H32O15	[M-H]-	Spinosin	Flavonoids	Flavones	72063-39-9	3	2.26166e+07	3.28684e+07	2.87156e+07	8.27004e+06	8.27433e+06	7.07455e+06	2.28275e+06	293061	387101	1.87986e+06	2.40242e+06	2.77585e+06	1.12443e+07	1.25241e+07	1.30641e+07
Lmxn004097	755.24	593.2	756.248	C34H44O19	[M-H]-	Angoroside A	Phenolic acids	Phenolic acids	111316-35-9	2	6.48955e+06	7.24315e+06	4.52555e+06	5.63363e+06	1.31279e+06	696620	58333.2	7598.53	10564.7	1.10607e+06	2.03496e+06	3.1559e+06	2.70593e+06	3.15381e+06	2.94161e+06
pmn001368	699.25	537.2	700.258	C32H44O17	[M-H]-	Olivil-4,4'-Di-O-glucoside	Lignans and Coumarins	Lignans	-	3	41576	65358.8	16295.4	39957.5	9779.49	3268.77	2078.82	748.167	691.44	5594.03	9181.99	14283.2	18620.3	21760.7	20400.6
Wbtn007603	299.06	284.03	300.063	C16H12O6	[M-H]-	9,11-dimethoxy-2h-[1,3]dioxolo[4,5-b]xanthen-10-one	Flavonoids	Other Flavonoids	-	1	1.20287e+07	5.0373e+06	2.52413e+07	254923	185319	279387	1.61719e+07	1.02638e+07	9.40607e+06	301396	189800	231526	6.64674e+06	7.74486e+06	7.44882e+06
Zmxp004471	287.06	153.02	286.048	C15H10O6	[M+H]+	Thunberginol B	Lignans and Coumarins	Coumarins	147666-81-7	1	5.14156e+06	4.34281e+06	2.40791e+06	545092	147220	163982	24036.4	30010	34088.1	570652	653748	716114	1.33396e+06	1.47357e+06	1.55917e+06
pmb3317	371.1	179.1	372.106	C16H20O10	[M-H]-	Quinacyl syringic acid	Phenolic acids	Phenolic acids	-	3	46468.2	111901	39625.1	24541.4	29408.2	5931.79	9	9	9	9	9	9	44990.2	49659.5	52625.7
Lmfn003760	477.07	301.04	478.075	C21H18O13	[M-H]-	Quercetin-4'-O-glucuronide	Flavonoids	Flavonols	201463-36-7	3	44362.1	73156	77696.5	77226.9	80432.4	64628.7	115789	67048.7	82722.5	87516.7	83141.4	85683.9	83171.6	71888.4	73612.5
MW0122798	411.18	161.06	410.173	C24H26O6	[M+H]+	alpha-Mangostin	Flavonoids	Other Flavonoids	6147-11-1	3	556930	157245	489338	10770	4490.24	2000.43	3864.83	10111.9	2531.96	4263.69	1304.99	2546.9	96672.7	104220	88777
MWSmce221	193.05	91.05	192.042	C10H8O4	[M+H]+	5,7-Dihydroxy-4-methylcoumarin	Lignans and Coumarins	Coumarins	2107-76-8	2	1.27881e+06	1.24462e+06	1.26514e+06	254309	202707	43914.6	184030	171892	63259.1	215269	244764	134148	573448	660076	579022
pma6218	419.13	383.1	418.126	C21H22O9	[M+H]+	O-MethylNaringenin-8-C-arabinoside	Flavonoids	Flavanones	-	3	1.78449e+06	1.06423e+06	1.1511e+06	146609	260261	73868	547668	418497	325743	269257	364396	243084	520330	570864	486791
pmb2871	315.07	153.02	316.079	C13H16O9	[M-H]-	1-O-Gentisoyl-β-D-glucoside	Phenolic acids	Phenolic acids	23445-11-6	1	2.13863e+07	3.41026e+07	6.80668e+06	1.39565e+06	1.25887e+06	1.44301e+06	311533	9	120343	1.18295e+06	1.05397e+06	2.51882e+06	5.08218e+06	5.07399e+06	5.82192e+06
pme1724	137.06	91.05	136.052	C8H8O2	[M+H]+	Benzoic acid methyl ester	Phenolic acids	Phenolic acids	93-58-3	3	1.23594e+06	1.03385e+06	854719	72797.3	22911.9	33838.4	123132	169244	59368.9	150013	93775.8	58266.6	490991	417966	470694
Lmtp002942	535.14	499.12	534.137	C25H26O13	[M+H]+	Apigenin-6,8-di-C-arabinoside*	Flavonoids	Flavones	-	2	9.45132e+06	6.97614e+06	7.53993e+06	1.72299e+06	1.2784e+06	1.09806e+06	1.56612e+06	1.67127e+06	1.35036e+06	400271	400691	589914	2.78589e+06	3.06854e+06	2.60989e+06
MWSmce329	185.08	125.06	184.074	C9H12O4	[M+H]+	Antiarol; 3,4,5-Trimethoxyphenol	Phenolic acids	Phenolic acids	642-71-7	1	1.23173e+06	1.19336e+06	1.1191e+06	777807	602880	474590	2.9372e+06	2.22e+06	2.63997e+06	2.59358e+06	1.84045e+06	1.56615e+06	1.607e+06	1.42748e+06	1.37725e+06
MWSmce482	209.12	179.07	208.11	C12H16O3	[M+H]+	alpha-Asarone*	Phenolic acids	Phenolic acids	2883-98-9	3	398687	431150	320225	22684.9	11705.5	19808.6	10360.1	7463.28	17082	27593.7	22859.2	13344.4	191066	167555	164977
Wbwn006953	337.11	307.06	338.115	C20H18O5	[M-H]-	Cagayanone A	Lignans and Coumarins	Lignans	-	1	5.19926e+06	3.13823e+06	1.17755e+07	22836.9	25361.3	15041.4	60385.7	48136.9	35402	118567	50194.5	67784.3	2.20247e+06	2.55414e+06	2.54679e+06
Lajp006854	321.13	189.05	320.126	C17H20O6	[M+H]+	[1-hydroxy-1-(7-methoxy-2-oxochromen-8-yl)-3-methylbutan-2-yl]acetate	Lignans and Coumarins	Coumarins	-	2	642179	596922	1.06905e+06	22259.8	2551.62	19134.1	5946.12	40445.4	4859.27	21148.4	27732.4	18868.5	255559	292980	253417
Zmcp002666	627.14	303.05	626.148	C27H30O17	[M+H]+	Quercetin-3,7-Di-O-glucoside	Flavonoids	Flavonols	-	3	350723	382590	172254	155791	48032.6	19158.9	3381.08	1128.08	3537.53	56558.1	73675.7	142258	153759	133445	133601
pme3440	273.08	137.05	272.068	C15H12O5	[M+H]+	Butein	Flavonoids	Chalcones	487-52-5	3	457807	370920	633234	23607.8	5469.52	1609.58	4094.46	5875.07	5702.59	77986.8	50207.6	46020.6	235234	251416	277952
mws0009	179.07	91	178.063	C10H10O3	[M+H]+	Coniferaldehyde	Phenolic acids	Phenolic acids	20649-42-7	3	1.65153e+06	1.19693e+06	802299	231199	255350	145903	68481.8	32845.4	107719	891892	689042	643306	549607	463697	504793
pmp000238	581.15	383.07	580.143	C26H28O15	[M+H]+	Luteolin-6-C-arabinoside-7-O-glucoside	Flavonoids	Flavones	-	3	327978	303094	273206	67115.7	53880	34824.5	37373.8	15185.1	41565.9	29368.8	34263.1	144749	109692	125943	128975
mws0058	299.06	284.03	300.063	C16H12O6	[M-H]-	Diosmetin (5,7,3'-Trihydroxy-4'-methoxyflavone)*	Flavonoids	Flavones	520-34-3	1	1.28553e+07	4.79078e+06	2.47617e+07	359614	166540	270903	1.8511e+07	1.07993e+07	1.01428e+07	320083	160261	194563	6.5851e+06	7.76063e+06	7.55018e+06
Zmcp001750	385.11	223.06	384.106	C17H20O10	[M+H]+	Eleutheroside B1	Lignans and Coumarins	Coumarins	16845-16-2	3	816533	815374	693483	236231	364657	259630	143737	39641	75025	38345	75025	66806.4	435306	369537	385891
pmp000531	519.19	357.13	518.179	C26H30O11	[M+H]+	Phellamurin	Flavonoids	Flavanonols	52589-11-4	2	1.85248e+06	1.80231e+06	1.96159e+06	125926	310725	204714	49236.8	99491.2	24904.8	92646.4	65402.7	114368	562346	658408	571158
pmp000120	463.12	427.1	462.116	C22H22O11	[M+H]+	Diosmetin-6-C-glucoside	Flavonoids	Flavones	-	2	5.30515e+06	3.63426e+06	4.52075e+06	206915	249944	192564	8.34951e+06	8.54502e+06	7.26947e+06	577660	538323	613069	2.9361e+06	3.36698e+06	2.86061e+06
pmn001419	325.09	163.04	326.1	C15H18O8	[M-H]-	1-O-p-Coumaroyl-β-D-glucose	Phenolic acids	Phenolic acids	7139-64-2	2	447775	677123	639768	1.60227e+06	1.84174e+06	1.25679e+06	282495	29423	37786.5	374732	480835	470840	811032	808543	690484
WaYn002949	285.1	89.02	286.105	C13H18O7	[M-H]-	Isosalicin	Phenolic acids	Phenolic acids	-	2	87404	124840	169809	40694.7	31359.2	15035	19037.8	8935.08	20223.1	21731.2	19791	27182.4	42540.8	50455.5	49137.5
pmb2981	739.21	563.14	740.216	C33H40O19	[M-H]-	Vitexin-7-O-rutinoside	Flavonoids	Flavones	-	3	18243.9	34449.5	19905.3	42380.1	14364.6	10150.7	7969.86	3340	4934.3	101150	68047.3	75732.4	60435.3	57735.5	68493
Zmhn002227	385.11	223.06	386.121	C17H22O10	[M-H]-	4-O-Glucosyl-sinapate	Phenolic acids	Phenolic acids	-	2	354843	541860	474875	459366	230155	71648.5	34857.1	23283.3	23641.3	209690	361918	399135	296267	324669	270938
Labn002291	461.13	153.02	462.137	C19H26O13	[M-H]-	Rhamnosyl-gentisic acid-5-O-β-D-glucoside	Phenolic acids	Phenolic acids	-	2	7.19918e+06	8.75224e+06	3.14749e+06	3.11036e+06	1.69777e+06	592955	109934	27824.3	7261.87	648801	905245	1.06516e+06	3.49074e+06	3.57884e+06	3.00767e+06
pmn001376	375.14	360.12	376.152	C20H24O7	[M-H]-	Olivil	Lignans and Coumarins	Lignans	2955-23-9	3	519904	454119	467942	23802.5	11266	14365.7	169306	136166	135434	157611	87920.5	89407.6	257812	286344	309874
MWSmce083	207.07	133.03	208.074	C11H12O4	[M-H]-	Ferulic acid methyl ester	Phenolic acids	Phenolic acids	2309-07-1	1	1.7432e+06	1.34619e+06	1.75747e+06	102470	97648.9	11778	9991.69	13818	26455.9	7.97506e+06	443513	441946	1.00616e+06	1.15594e+06	1.20609e+06
pmp000127	625.18	607.17	624.169	C28H32O16	[M+H]+	Chrysoeriol-6,8-di-C-glucoside	Flavonoids	Flavones	-	2	4.26767e+06	3.48063e+06	2.27819e+06	1.27984e+06	486502	323852	985100	994135	841928	1.0025e+06	645391	749649	1.17035e+06	1.05526e+06	1.27209e+06
Lmhn008287	401.16	339.09	402.168	C22H26O7	[M-H]-	Kadsuralignan A	Lignans and Coumarins	Lignans	913237-64-6	1	50730.4	30647	60008.7	7291.69	8182.38	6033.43	10006.1	1826.32	13529.6	6593.4	7356.29	5940.32	16736.3	19809.6	19755
Hmcn001884	463.09	301.03	464.096	C21H20O12	[M-H]-	6-Hydroxyluteolin 5-glucoside	Flavonoids	Flavones	-	2	36969.2	76567.9	62854.8	26680.6	15782.5	12787	616386	429260	368807	61667.8	58251.2	24554.5	153221	172333	184910
pmp000239	595.13	505.09	594.122	C26H26O16	[M+H]+	Luteolin-6-C-(5''-glucuronyl)xyloside	Flavonoids	Flavones	-	3	2.25974e+06	1.77714e+06	1.23746e+06	662840	385305	102343	614408	601156	447520	121517	184779	281956	758773	798118	907928
HJN041	451.12	289.07	452.132	C21H24O11	[M-H]-	Epicatechin glucoside	Flavonoids	Flavanols	-	2	744753	1.07042e+06	691624	143821	133561	66483.7	15565.2	6349.67	6522.26	119292	162151	192299	351685	317921	291400
Zbdn007423	207.07	192.04	208.074	C11H12O4	[M-H]-	6,7-Dimethoxy-4-chromanone	Flavonoids	Other Flavonoids	-	1	1.17309e+06	959948	1.23092e+06	24175	15881.2	41686.2	17700.3	11368.5	10637.6	5.80607e+06	291609	302082	699838	803306	843304
Hmbp002498	487.14	193.05	486.137	C21H26O13	[M+H]+	Scopoletin-7-O-xylosyl(1→6)glucoside	Lignans and Coumarins	Coumarins	-	3	67943.8	51632.4	21561.9	56278.3	39811.3	23296.9	10728.9	3463.26	6136.15	22214.9	22784.6	75107.6	60609.2	59542.7	50766.2
pmb2620	207.07	133.07	208.074	C11H12O4	[M-H]-	3,4-Dimethoxycinnamic acid	Phenolic acids	Phenolic acids	2316-26-9	1	1.26634e+06	1.00603e+06	1.2293e+06	26806.3	12110	6261.6	16453.2	4625.94	7533.68	6.1929e+06	343177	341862	751298	894818	884704
mws1639	223.06	190.03	222.053	C11H10O5	[M+H]+	Isofraxidin	Lignans and Coumarins	Coumarins	486-21-5	3	524964	494406	556081	9	9	9	252772	216724	114238	9	9	9	191788	206898	231450
MWSmce389	209.12	179.07	208.11	C12H16O3	[M+H]+	Beta-asarone*	Phenolic acids	Phenolic acids	5273-86-9	3	57054.7	46029.5	63950.7	89528	89086.7	86969.8	89849.1	87119.3	89582.2	70244	69263.3	65943.8	41062.6	49762.8	45131.5
MWSHC2047	579.21	417.16	580.216	C28H36O13	[M-H]-	Syringaresinol-4'-O-glucoside; Acanthoside B*	Lignans and Coumarins	Lignans	7374-79-0	1	2.61666e+06	3.41246e+06	3.15501e+06	4.19896e+06	2.76199e+06	2.01713e+06	38898.6	5133.82	18093.8	959528	1.30949e+06	1.16242e+06	2.43659e+06	2.08077e+06	2.05969e+06
mws1024	147.05	129.03	148.052	C9H8O2	[M-H]-	p-Coumaraldehyde	Phenolic acids	Phenolic acids	2538-87-6	3	306716	286462	397821	26436.4	28249.5	17340.7	23640.9	21845.1	11197.7	286313	194163	158152	166146	169360	197341
mws0032	319.04	153.02	318.038	C15H10O8	[M+H]+	Myricetin	Flavonoids	Flavonols	529-44-2	3	173794	162794	68182.8	35175.1	19574.6	21793.2	173918	60869.1	180357	33555.1	58768.4	41108.3	101176	122288	108602
mws1078	138.06	92.05	137.048	C7H7NO2	[M+H]+	Anthranilic Acid	Phenolic acids	Phenolic acids	118-92-3	3	1.52754e+06	956447	869414	1.29991e+06	383844	225467	246045	391267	275562	723253	839409	744240	781864	654488	675992
Zmhn001036	433.114	271.062	434.121	C21H22O10	[M-H]-	Choerospondin	Flavonoids	Flavanones	81202-36-0	3	339936	319564	360803	107480	13291.6	40972.5	105565	89586.5	67874.4	172874	193250	170545	207758	174227	207287
Lmhn001650	269.03	137.02	270.038	C11H10O8	[M-H]-	4-Hydroxybenzoyltartaric acid	Phenolic acids	Phenolic acids	-	2	9	9	9	1.44019e+06	960316	1.15454e+06	1.06725e+06	1.14382e+06	1.0804e+06	913432	823432	877269	1.16914e+06	1.07859e+06	960175
Zmln002252	223.03	149.03	224.032	C10H8O6	[M-H]-	Sideretin (5,7,8-Trihydroxy-6-methoxycoumarin)	Lignans and Coumarins	Coumarins	-	2	769507	812882	1.11611e+06	1.57024e+07	1.05875e+07	6.48008e+06	5.02286e+06	2.84721e+06	2.22819e+06	1.1877e+07	1.11387e+07	1.1301e+07	5.83494e+06	5.59122e+06	4.81659e+06
pmp001285	149.02	65.04	148.016	C8H4O3	[M+H]+	Phthalic anhydride	Phenolic acids	Phenolic acids	85-44-9	3	453145	760819	610894	806520	889225	718219	794083	745098	1.01665e+06	881947	846852	672121	943512	798074	800552
Lmzn001925	239.09	195.1	240.1	C12H16O5	[M-H]-	3,4'-Dihydroxy-3'-methoxybenzenepentanoic acid	Phenolic acids	Phenolic acids	-	1	889894	479158	965056	196786	58801.4	43863.1	48690.9	33340	50947.3	317260	269370	210883	382002	336127	315830
mws0061	463.09	300.03	464.096	C21H20O12	[M-H]-	Quercetin-3-O-galactoside (Hyperin)	Flavonoids	Flavonols	482-36-0	3	88080.7	89443.5	42236.6	12080.8	7832.61	6097.9	656279	601731	456951	36040.3	24376.1	46969.6	138879	141882	165631
MWSmce454	151.04	65.04	152.047	C8H8O3	[M-H]-	3,5-Dihydroxyacetophenone	Phenolic acids	Phenolic acids	51863-60-6	2	119772	101969	116942	377430	479182	240542	242123	173762	143807	244430	164202	140508	214219	192003	234022
mws1033	303.09	153.02	302.079	C16H14O6	[M+H]+	Homoeriodictyol	Flavonoids	Flavanones	446-71-9	3	74995.9	48519	53552.3	56266.7	56009.6	40029.2	510500	220870	236572	74646.6	19663.5	17345.4	97814.5	80914.8	94684.2
MWSmce264	153.06	123.05	154.063	C8H10O3	[M-H]-	Hydroxytyrosol	Phenolic acids	Phenolic acids	10597-60-1	1	1.84919e+06	2.07296e+06	862719	59599.4	73162.4	78927	1.01412e+07	1.43788e+07	7.53026e+06	399419	269844	168194	2.83998e+06	2.63312e+06	2.329e+06
pme1439	165.05	119.05	164.047	C9H8O3	[M+H]+	p-Coumaric acid	Phenolic acids	Phenolic acids	501-98-4	2	1.01133e+06	582244	1.05633e+06	1.96578e+06	1.54482e+06	1.12119e+06	940493	1.45059e+06	831427	3.0332e+06	2.07573e+06	1.9182e+06	1.47435e+06	1.21055e+06	1.32617e+06
Salp005796	405.15	167.07	404.147	C21H24O8	[M+H]+	Fraxiresinol	Lignans and Coumarins	Lignans	89199-97-3	2	3.73464e+07	3.36442e+07	2.55278e+07	1.94993e+06	1.15179e+06	787318	384234	133055	269956	1.1872e+06	1.21786e+06	1.34464e+06	1.25846e+07	1.44038e+07	1.19043e+07
Zbfn004495	533.13	323.08	534.137	C25H26O13	[M-H]-	3-O-(3,5-Dimethoxy-4-hydroxybenzoyl)-4-O-caffeoylquinic acid	Phenolic acids	Phenolic acids	-	2	69867.5	62206.1	88502.6	35064.5	7138.63	9323.79	9565.74	13340	10005	30260.8	39152.3	37017.9	42714	51301.5	50882.1
MWSHY0197	595.17	271.07	594.159	C27H30O15	[M+H]+	Oroxin B	Flavonoids	Flavones	114482-86-9	2	9	254440	103807	219267	83118	134945	2.11489e+06	242374	254845	98281.2	182467	157262	382611	465325	448130
Lmbp002592	611.16	287.05	610.153	C27H30O16	[M+H]+	Kaempferol-3,7-O-diglucoside	Flavonoids	Flavonols	25615-14-9	3	2.06195e+06	1.54794e+06	1.02761e+06	487649	316954	257951	42525.4	5787.59	8340.57	205005	229546	318368	650731	531706	586179
Hmcp001858	565.15	287.05	564.148	C26H28O14	[M+H]+	Kaempferol-3-O-arabinoside-7-O-rhamnoside	Flavonoids	Flavonols	-	2	8.29951e+06	7.30797e+06	4.90881e+06	3.74682e+06	1.71593e+06	1.22517e+06	652222	140708	182789	691689	1.19389e+06	1.41962e+06	2.72613e+06	3.33638e+06	3.13005e+06
Lmcp007155	373.13	343.08	372.121	C20H20O7	[M+H]+	3',4',5',5,7-Pentamethoxyflavone*	Flavonoids	Flavones	53350-26-8	3	63051.7	57178.5	58174.7	20525.8	14582.8	6917.27	59349.5	72415.3	63298.4	69828.7	15448.5	22174	41276.4	47919.4	50396.9
pmp001076	373.128	343.08	372.121	C20H20O7	[M+H]+	Isosinensetin*	Flavonoids	Flavones	17290-70-9	3	63051.7	57178.5	58174.7	20525.8	14582.8	6917.27	59349.5	72415.3	63298.4	69828.7	15448.5	22174	41276.4	47919.4	50396.9
Lmfn000604	331.07	169.01	332.074	C13H16O10	[M-H]-	6-O-Galloyl-β-D-glucose*	Phenolic acids	Phenolic acids	13186-19-1	3	97481	177189	95036.2	111211	121264	70917	186535	33622.5	78583.8	61977.8	71180.6	78561.9	101475	118140	123830
mws0178	353.09	191.06	354.095	C16H18O9	[M-H]-	Chlorogenic acid (3-O-Caffeoylquinic acid)*	Phenolic acids	Phenolic acids	327-97-9	2	43989.8	67024.4	28742.5	185134	156530	199796	320467	239169	225607	218540	213891	264847	129704	144495	118021
Lazn003443	595.16	449.11	594.159	C27H30O15	[M+H]+	Orientin 2''-Rhamnoside	Flavonoids	Flavones	-	1	1.0025e+07	1.12263e+07	8.26996e+06	3.24715e+06	3.10525e+06	2.29369e+06	1.03161e+06	87451.1	118219	1.33529e+06	1.71046e+06	2.85812e+06	5.18997e+06	4.58451e+06	4.25299e+06
mws1073	595.17	457.13	594.159	C27H30O15	[M+H]+	Apigenin-6,8-di-C-glucoside (Vicenin-2)	Flavonoids	Flavones	23666-13-9	1	2.11154e+06	1.66403e+06	1.30827e+06	837848	448813	209170	465420	585573	389500	128496	222406	373089	975345	799433	935820
MWSCX015	165.05	91.05	164.047	C9H8O3	[M+H]+	Caffeic aldehyde	Phenolic acids	Phenolic acids	141632-15-7	2	2.45542e+06	2.10679e+06	1.65589e+06	2.03973e+06	2.0924e+06	1.21445e+06	2.4308e+06	2.43056e+06	1.45405e+06	3.02609e+06	3.1571e+06	2.81291e+06	2.44691e+06	2.0333e+06	2.07878e+06
pmb2586	593.13	285.6	594.137	C30H26O13	[M-H]-	Gallocatechin-(4α→8)-catechin	Flavonoids	Flavanols	-	3	4.16244e+06	4.57618e+06	3.93636e+06	1.61441e+06	1.35064e+06	957682	408786	43335.7	76659.2	726564	927466	1.3689e+06	2.07429e+06	2.32329e+06	2.55529e+06
Lasp006411	387.11	191.07	386.1	C20H18O8	[M+H]+	5'-Demethylaquillochin	Lignans and Coumarins	Lignans	305364-91-4	2	1.82966e+06	2.43651e+06	1.14149e+06	589537	356668	146624	196243	61141.6	94915.2	369370	281116	466902	621234	749719	638391
pmn001637	417.08	285.04	418.09	C20H18O10	[M-H]-	Kaempferol-3-O-arabinoside (Juglanin)	Flavonoids	Flavonols	5041-67-8	2	1.11881e+07	7.35029e+06	1.22257e+07	529482	208238	234183	68756.5	24153.7	28167.7	2.24949e+06	1.62499e+06	1.96313e+06	5.46175e+06	4.52565e+06	4.64923e+06
Hmzn005420	533.17	371.11	534.174	C26H30O12	[M-H]-	Sesamolinol-glucoside	Lignans and Coumarins	Lignans	-	2	119286	112168	110130	63482.7	45324	31408.1	20946.2	2395.71	2036.38	97536.7	103536	101229	58141.9	71312.2	68582.8
Wafn001957	371.06	209.03	372.069	C15H16O11	[M-H]-	2-O-Caffeoylglucaric Acid	Phenolic acids	Phenolic acids	-	2	605852	480709	288864	109077	18927.5	17447	17825.2	13564.1	21336.1	83653.6	93495.9	144979	108895	87987.3	99803.5
Lmmp007480	257.08	137.02	256.074	C15H12O4	[M+H]+	2,4,4'-trihydroxychalcone	Flavonoids	Chalcones	-	3	400204	367332	562260	7296.58	15478	5412.79	13946.6	14713.7	16581.9	51347.1	25742.6	37947.2	268402	327448	321265
Hmpp003270	449.11	287.05	448.101	C21H20O11	[M+H]+	Luteolin-4'-O-glucoside	Flavonoids	Flavones	6920-38-3	3	1.06072e+06	607043	886496	630039	350284	284124	1.99472e+06	197566	266873	583049	439601	619620	638958	766781	643371
pmb3072	481.14	319.3	482.142	C22H26O12	[M-H]-	3-O-p-Coumaroylshikimic acid-O-glucoside	Phenolic acids	Phenolic acids	-	3	68318.5	160921	139916	16363	21571.2	6922.61	32982.2	48401.8	15836.3	7599.34	14356.4	42087.7	66264.3	76407.8	62262
Zbsp004940	193.05	133.03	192.042	C10H8O4	[M+H]+	6-Hydroxy-7-methoxycoumarin	Lignans and Coumarins	Coumarins	-	2	9	9	9	5.13187e+06	3.60929e+06	850510	924860	379530	546301	2.21757e+06	2.30816e+06	1.75932e+06	1.92464e+06	1.62928e+06	1.58714e+06
Lssp210086	373.13	137.06	372.121	C20H20O7	[M+H]+	Balanophonin B	Lignans and Coumarins	Lignans	92216-41-6	2	871353	1.1804e+06	1.16637e+06	4.54562e+06	2.80487e+06	2.08242e+06	2.12471e+06	616230	694133	3.07015e+06	3.10057e+06	3.68623e+06	2.03452e+06	2.34351e+06	1.90563e+06
mws0856	463.09	301.04	464.096	C21H20O12	[M-H]-	Quercetin-4'-O-glucoside (Spiraeoside)	Flavonoids	Flavonols	20229-56-5	2	89237	93060.7	77863.2	22858.7	20685.2	41680	560744	418429	313603	45893	41859.3	23712.3	120611	112031	138161
mws0024	169.01	125.02	170.022	C7H6O5	[M-H]-	Gallic acid	Phenolic acids	Phenolic acids	149-91-7	2	1.33369e+06	2.13188e+06	2.39253e+06	9.30008e+06	1.18593e+07	1.9355e+07	1.48856e+07	1.44587e+07	1.39156e+07	2.34867e+07	1.0231e+07	1.04205e+07	9.0308e+06	9.12433e+06	1.0901e+07
Wbmn006600	369.13	339.09	370.142	C21H22O6	[M-H]-	3,4-Dihydro-4-(4-hydroxy-3-methoxyphenyl)-3-(hydroxymethyl)-6,7-dimethoxy-(3R,4S)-2-naphthalenecarboxaldehyde	Lignans and Coumarins	Lignans	-	2	494709	211040	231417	71586.6	51923.9	18465	29234	49899.7	19425.4	114120	87928.8	59381.3	192087	235917	201663
Zmyn003693	267.07	252.04	268.074	C16H12O4	[M-H]-	6-Hydroxy-2'-methoxyflavone	Flavonoids	Flavones	61546-59-6	3	60412.1	41138.9	32304.4	7640.29	3889.12	7006.95	14913.4	8167.57	28188.5	33032.4	15986.2	31364.2	16996.6	21200.4	19076.8
Lmyn006227	269.05	151	270.053	C15H10O5	[M-H]-	Galangin (3,5,7-Trihydroxyflavone)	Flavonoids	Flavones	548-83-4	1	2.00159e+07	6.63217e+06	3.45011e+07	203372	123091	137254	9.53965e+06	6.45455e+06	6.06138e+06	588687	307469	333476	7.95361e+06	9.64991e+06	9.74134e+06
Zbfn006124	531.15	193.05	532.158	C26H28O12	[M-H]-	2,6-Di-Feruloyl glucoside	Phenolic acids	Phenolic acids	-	2	626653	262221	294916	10356.5	960.319	6237.16	6644.31	5875.3	5025.57	23736.2	21968	10337.8	130447	114089	105039
mws1198	179.07	73.03	180.079	C10H12O3	[M-H]-	Methyl 3-(4-hydroxyphenyl)propionate	Phenolic acids	Phenolic acids	5597-50-2	3	107932	161877	101557	11182.7	2379.27	7074.94	7140.47	1972.48	5337.88	17413.6	11505.6	3417.16	35100	43552.6	41679.9
Zmhn003257	299.06	284.04	300.063	C16H12O6	[M-H]-	5,7,2'-Trihydroxy-8-methoxyflavone*	Flavonoids	Flavones	-	1	1.30216e+07	4.86006e+06	2.4902e+07	243889	192049	258152	1.82859e+07	1.05915e+07	9.58957e+06	301079	153129	200817	6.51581e+06	8.15669e+06	7.42372e+06
Lmxp001668	151.08	91.05	150.068	C9H10O2	[M+H]+	2-Methoxy-4-ethenylphenol	Phenolic acids	Phenolic acids	7786-61-0	3	4.23869e+07	3.35484e+07	2.18603e+07	9.0284e+06	6.31831e+06	4.21774e+06	9.1178e+06	1.05648e+07	5.72022e+06	1.99351e+06	5.71822e+06	7.31245e+06	1.96377e+07	1.61359e+07	1.64293e+07
HJN074	591.15	289.07	592.158	C31H28O12	[M-H]-	Procyanidin A6	Tannins	Proanthocyanidins	-	3	5959.64	1661.98	5005	2920.71	1278.36	2666.66	6616.42	2615.15	2429.44	445263	343438	145487	68071.9	55375.9	57426.7
mws1202	125.06	93.03	124.052	C7H8O2	[M+H]+	Guaiacol	Phenolic acids	Phenolic acids	90-05-1	3	455200	669484	387591	14040.6	11355	20291.4	6285.31	6882.58	7946.98	43484.3	27476.1	40322.9	259816	222775	209037
mws1660	565.16	529.13	564.148	C26H28O14	[M+H]+	Schaftoside	Flavonoids	Flavones	51938-32-0	2	776310	648074	479160	191287	137083	98574.9	112320	195514	102857	25005	36675	50015	210005	261585	225177
Raxn004023	447.09	357.07	448.101	C21H20O11	[M-H]-	Luteolin-7-O-glucoside (Cynaroside)	Flavonoids	Flavones	5373-11-5	1	609807	423004	382483	52845.7	26050.4	19471.5	1.63015e+06	1.6532e+06	1.27779e+06	110441	156516	145761	774127	672150	618082
pme0241	123.04	79.05	122.037	C7H6O2	[M+H]+	Benzoic acid	Phenolic acids	Phenolic acids	65-85-0	3	1.36638e+06	1.00219e+06	1.96846e+06	417955	252552	276360	198770	319473	261642	612942	528398	426045	957768	956482	777780
Wacn006882	537.08	375.05	538.09	C30H18O10	[M-H]-	2',8''-Biapigenin*	Flavonoids	Biflavones	-	3	541789	134258	549963	8382.51	6202.33	1562.1	5452.6	2210.99	970.475	6551.26	7867.19	1813.75	102435	86660.6	82501.6
mws1313	373.13	312.1	372.121	C20H20O7	[M+H]+	Sinensetin (5,6,7,3',4'-pentamethoxyflavone)	Flavonoids	Flavones	2306-27-6	3	85269.4	54773.3	49538.3	17529.9	15025.9	9579.03	77888.7	117957	68387.6	56451.4	3002.96	21409.3	49878.2	54892.1	43178
Qmzp101908	391.17	149.02	390.168	C21H26O7	[M+H]+	5'-Methoxylariciresinol	Lignans and Coumarins	Lignans	105256-12-0	2	183203	179680	70722.4	41509.3	24032.6	31451.4	41204.8	39479.2	17338.8	110521	84170.8	203732	96288.9	76081.9	83519.6
mws1014	209.04	149.02	208.037	C10H8O5	[M+H]+	Fraxetin (7,8-Dihydroxy-6-methoxycoumarin)	Lignans and Coumarins	Coumarins	574-84-5	2	2.31537e+06	2.14737e+06	2.11554e+06	510377	845845	286229	122350	111828	100732	778415	694323	1.03522e+06	717268	856164	909814
mws0091	463.09	300.03	464.096	C21H20O12	[M-H]-	Quercetin-3-O-glucoside (Isoquercitrin)	Flavonoids	Flavonols	482-35-9	3	69839.5	53244.8	72126.9	51496.3	39799	48628.1	35230.8	42965.4	42556.8	69236.6	63450.4	47031.2	56954	58506.2	46572.3
Lmgp002595	167.07	121.027	166.063	C9H10O3	[M+H]+	4'-Hydroxy-3'-methoxyacetophenone (Acetovanillone)	Phenolic acids	Phenolic acids	498-02-2	3	5.00194e+06	4.03523e+06	4.21507e+06	2535381	2.35041e+06	1.15321e+07	5.83334e+06	5.27992e+06	5.98659e+06	5.60062e+06	2.59406e+06	2.68716e+06	4.04475e+06	4.63872e+06	3.63089e+06
mws0047	579.17	271.06	578.164	C27H30O14	[M+H]+	Apigenin-7-O-neohesperidoside (Rhoifolin)	Flavonoids	Flavones	17306-46-6	2	1.90346e+06	1.40147e+06	1.61816e+06	202601	69108.9	63906.2	9	9	9	120337	156595	170698	674294	525923	623948
Zmdp004973	393.19	137.06	392.183	C21H28O7	[M+H]+	Syripinnalignan C	Lignans and Coumarins	Lignans	-	1	766835	940794	745677	305854	142951	109914	173941	114203	85812	629195	462368	447154	530180	428795	543691
pmb2975	477.14	357.1	478.147	C23H26O11	[M-H]-	Hesperetin-3'-O-glucuronide	Flavonoids	Flavanones	1237479-05-8	3	408942	480074	194753	46766.5	46767.8	51386.7	49865.3	57570.2	68662	26353.4	65298	77096.8	195678	163994	154402
Zmgn001989	123.05	65.04	124.052	C7H8O2	[M-H]-	3-Methylcatechol	Phenolic acids	Phenolic acids	488-17-5	3	80924.3	74901.2	167728	319621	203375	170708	115663	41784.9	33638.4	332586	285303	262030	126814	161471	136345
Lcrp000438	373.2	181.08	372.194	C22H28O5	[M+H]+	1,4-bis(3,4-dimethoxyphenyl)-2,3-dimethylbutan-1-one	Lignans and Coumarins	Lignans	-	2	6.44657e+06	4.98058e+06	6.42936e+06	11903.5	8124.41	12547.1	22124.3	55719.4	38740	486213	229941	244867	3.60839e+06	3.8401e+06	4.58154e+06
MWSmce490	167.04	123.05	168.042	C8H8O4	[M-H]-	2',4',6'-Trihydroxyacetophenone	Phenolic acids	Phenolic acids	480-66-0	2	94155.1	34021.7	56076.1	261507	144479	221506	170761	115838	146041	157130	112857	92069.6	150578	127603	117650
Lalp013087	391.28	149.02	390.277	C24H38O4	[M+H]+	Bis(2-ethyl-hexyl)-phthalate	Phenolic acids	Phenolic acids	-	1	3.46777e+07	1.83004e+07	3.38585e+07	5.54969e+07	5.02499e+07	4.47254e+07	2.34188e+07	6.70801e+07	5.87692e+07	6.3853e+07	1.04302e+07	5.76422e+07	737065	598569	770756
pme3227	579.17	433.11	578.164	C27H30O14	[M+H]+	Vitexin-2''-O-rhamnoside	Flavonoids	Flavones	64820-99-1	1	7.3046e+06	6.79095e+06	5.94052e+06	1.55911e+06	1.56591e+06	1.21305e+06	555471	46234.8	125060	509367	588928	845429	3.18908e+06	2.96386e+06	2.45878e+06
Wafn002081	285.06	153.02	286.069	C12H14O8	[M-H]-	Dihydroxybenzoyl xyloside	Phenolic acids	Phenolic acids	-	2	9	9	9	843445	683297	883787	747584	548323	1.17362e+06	663945	631014	694482	449193	582811	506339
Lmqp002627	183.07	77.04	182.058	C9H10O4	[M+H]+	Vanillic acid methyl ester	Phenolic acids	Phenolic acids	3943-74-6	2	1.70941e+06	1.95971e+06	2.42296e+06	1.00248e+06	721576	524475	2.22982e+06	1.02027e+06	701957	865042	739379	774939	1.60226e+06	1.78726e+06	1.37281e+06
mws0444	152.04	108.05	153.043	C7H7NO3	[M-H]-	3-Aminosalicylic acid	Phenolic acids	Phenolic acids	570-23-0	3	416289	910226	870742	331937	478048	314422	192852	108545	106931	196670	202561	39760.5	302754	351593	394451
pmn001583	609.15	300.03	610.153	C27H30O16	[M-H]-	Quercetin-3-O-robinobioside	Flavonoids	Flavonols	52525-35-6	3	172521	149033	132093	72457.6	38616.9	28723.4	25462.1	2117.96	4592.2	33014.8	42698.9	44576.5	78677.2	94995	74172.7
Zmxp004480	625.18	301.07	624.169	C28H32O16	[M+H]+	Chrysoeriol-7-O-gentiobioside	Flavonoids	Flavones	-	3	797189	604422	491603	144060	112830	119215	19507.6	11765.3	16206.2	129892	99617	124480	219230	247586	189489
mws0914	271.061	151.003	272.068	C15H12O5	[M-H]-	3,5,7-Trihydroxyflavanone (Pinobanksin)	Flavonoids	Flavanonols	548-82-3	3	1.72168e+06	571850	2.53079e+06	14294	16010.2	15222.8	926743	244948	509103	84876.3	41159.5	46991.5	633339	801240	810209
mws1434	431.1	311.05	432.106	C21H20O10	[M-H]-	Apigenin-6-C-glucoside (Isovitexin)	Flavonoids	Flavones	38953-85-4	1	454098	443753	665205	32296.1	20968.1	16769.6	1.1081e+06	1.04991e+06	887715	77897.8	92320.4	76658	459350	433008	352637
mws0025	125.02	79.02	126.032	C6H6O3	[M-H]-	Pyrogallol	Phenolic acids	Phenolic acids	87-66-1	3	13074.4	29150.8	20515	309081	213373	384240	379704	343677	499751	430558	331946	329547	289286	236134	226408
mws0008	149.06	105.07	150.068	C9H10O2	[M-H]-	Hydrocinnamic acid	Phenolic acids	Phenolic acids	501-52-0	3	206579	149076	158315	89894.8	73892.4	52884	13241.4	20522.1	9388.92	185119	124181	170550	94288.4	105546	123310
MW0009137	418.33	137.06	417.324	C26H43NO3	[M+H]+	N-Oleoyldopamine	Phenolic acids	Phenolic acids	105955-11-1	3	4.71849e+06	692329	3.13471e+06	8325.62	19195.5	10935.1	7766.52	4971.79	4034.36	29269.2	35518.9	39988.8	1.7464e+06	1.37418e+06	1.41055e+06
Rfmb26201	621.22	417.16	622.226	C30H38O14	[M-H]-	Syringaresinol-4'-O-(6''-acetyl)glucoside	Lignans and Coumarins	Lignans	-	2	666173	959059	671309	4451.74	7986.97	890.444	3340	1549.76	1112.77	5903.97	1327.98	794.252	307140	244610	244429
Lmwp011196	391.284	149.023	390.277	C24H38O4	[M+H]+	Bis(2-ethylhexyl)phthalate	Phenolic acids	Phenolic acids	117-81-7	3	4.65458e+07	6.92382e+07	3.85796e+07	5.47019e+07	7.06901e+07	5.04967e+07	6.52806e+07	9.21518e+07	9.11267e+07	6.68258e+07	8.05943e+07	8.68036e+07	709686	551903	703069
mws0566	123.05	108.02	124.052	C7H8O2	[M-H]-	4-Methylcatechol	Phenolic acids	Phenolic acids	452-86-8	3	46760.3	39448.1	32943.6	70103.6	52074.1	79932.3	62788.9	74934.1	79281.1	83768.7	42214.9	40001.6	58057.2	67577.9	51551
HJAP048	213.07	195.07	212.069	C10H12O5	[M+H]+	2,4,5-Trimethoxybenzoic acid	Phenolic acids	Phenolic acids	-	3	328259	163321	202153	158188	81221.7	68022.7	81018.8	71107.2	31681.4	303502	276544	320234	170801	185784	140828
MWSmce265	247.09	229.09	246.089	C14H14O4	[M+H]+	Decursinol	Lignans and Coumarins	Coumarins	23458-02-8	3	321206	372213	357554	180483	153711	160519	245520	169554	178786	335723	312263	427285	310508	388612	306033
pmp000284	223.06	208.04	222.053	C11H10O5	[M+H]+	Fraxidin (8-Hydroxy-6,7-dimethoxycoumarin)	Lignans and Coumarins	Coumarins	525-21-3	3	285955	168095	181136	973380	589645	387299	58451	23835.7	22720.5	1.01564e+06	1.0958e+06	1.1142e+06	309623	393699	313008
Hmgn004693	371.11	327.03	372.121	C20H20O7	[M-H]-	8-Hydroxy-α-conidendrin	Lignans and Coumarins	Lignans	-	3	204571	118872	213667	9	9	9	9	9	9	101341	19762.8	32678.8	125147	144965	109378
Lmyp004081	579.17	313.07	578.164	C27H30O14	[M+H]+	Isovitexin-2''-O-rhamnoside	Flavonoids	Flavones	-	3	1.13832e+06	932980	899040	323781	294023	182608	60438	13340	9939.62	81474.4	84638.1	149792	499613	377221	429267
Jmwn003377	567.21	357.13	568.216	C27H36O13	[M-H]-	Citrusin B	Phenolic acids	Phenolic acids	-	3	43911.2	77463.2	37903.9	135146	48665.5	22995.9	2110.02	6911.48	3340	27750.1	47094.1	53862.8	57849.6	43486.8	52688.3
pmf0440	163.075	91.1	162.068	C10H10O2	[M+H]+	4-MethoxycinnaMaldehyde	Phenolic acids	Phenolic acids	1963-36-6	3	832153	406173	308712	570414	522812	576494	595426	606032	581683	585946	598036	630690	754529	640315	570499
MWSHY0067	611.16	303.05	610.153	C27H30O16	[M+H]+	Quercetin-3-O-rutinoside (Rutin)*	Flavonoids	Flavonols	153-18-4	3	662102	474294	681147	190264	142856	181749	13438.8	12272	5450.72	93901	114895	134016	259108	209860	279531
Xmyn008071	299.06	284.03	300.063	C16H12O6	[M-H]-	Gnetifolin B	Flavonoids	Flavones	140671-06-3	3	1.33895e+07	4.80197e+06	2.41912e+07	344252	197705	271412	1.92865e+07	1.04091e+07	9.69824e+06	299828	166705	207374	6.23949e+06	8.35252e+06	7.6345e+06
pmp000194	519.11	271.06	518.106	C24H22O13	[M+H]+	6''-O-Malonylgenistin	Flavonoids	Isoflavones	51011-05-3	3	380999	175973	218847	23340	21522.9	8018	7612.19	15848.4	20005	19607.8	8604.98	40010	100028	99039.4	126830
mws0051	285.08	242.05	284.068	C16H12O5	[M+H]+	Acacetin	Flavonoids	Flavones	480-44-4	3	7329.6	18254.3	11718.4	5.77591e+06	4.26811e+06	3.80058e+06	31653.6	15410.9	12351.8	53032.3	73698.3	76621.3	911054	1.1274e+06	863259
mws0773	537.08	375.05	538.09	C30H18O10	[M-H]-	Amentoflavone	Flavonoids	Biflavones	1617-53-4	3	1.61638e+06	451937	1.8348e+06	11924.8	3649.32	2537.07	6907.81	1396.39	1166.74	8256.75	6400.49	4562.1	348613	286672	263824
Hmcp001628	671.18	347.07	670.174	C29H34O18	[M+H]+	Limocitrin-3,7-di-O-glucoside	Flavonoids	Flavonols	-	3	1.44521e+06	1.8665e+06	1.86489e+06	121814	140075	21470.6	91732.4	168762	111267	28435.3	13142.9	75423.6	335434	392068	451032
Zmhn001358	299.08	137.02	300.084	C13H16O8	[M-H]-	4-O-Glucosyl-4-hydroxybenzoic acid	Phenolic acids	Phenolic acids	-	2	3.15729e+06	6.34017e+06	6.67017e+06	957162	763273	314584	492474	98791.1	186254	736267	788528	933535	1.53708e+06	1.70289e+06	1.26297e+06
pme0376	271.06	151	272.068	C15H12O5	[M-H]-	Naringenin (5,7,4'-Trihydroxyflavanone)	Flavonoids	Flavanones	480-41-1	3	1.54002e+06	538084	2.50977e+06	14344.6	11270.6	13887.4	964781	256598	514327	80092.3	76222.3	56923.3	640120	839457	837150
Xmyp005599	611.16	287.06	610.153	C27H30O16	[M+H]+	Kaempferol-3-O-galactoside-4'-O-glucoside	Flavonoids	Flavonols	-	3	9	9	9	153047	83572.1	98031	237541	37738.6	44913.5	45757.2	104693	181262	78501.2	77001.3	99718.8
MWSslk146	595.17	433.12	594.159	C27H30O15	[M+H]+	4'-O-Glucosylvitexin	Flavonoids	Flavones	38950-94-6	3	1.90908e+06	2.59451e+06	1.68813e+06	2.27001e+06	807159	705499	830861	93848.4	121847	585676	976515	1.11624e+06	1.1503e+06	900723	890183
Lmyp005841	417.12	255.06	416.111	C21H20O9	[M+H]+	Chrysin-7-O-glucoside	Flavonoids	Flavones	31025-53-3	3	249556	281174	233102	11162.7	14886.8	4181.92	40506.9	15201.8	45191.7	54778.2	43988	35430.9	94670.5	98754.2	124018
pmp000413	433.11	283.06	432.106	C21H20O10	[M+H]+	Genistein-8-C-glucoside	Flavonoids	Isoflavones	66026-80-0	3	4.83042e+07	3.4787e+07	4.14844e+07	3.48884e+06	1.85181e+06	1.68487e+06	9.44189e+07	8.36802e+07	7.97531e+07	6.95355e+06	6.12773e+06	5.43662e+06	2.77384e+07	2.64304e+07	3.47918e+07
MWSmce439	147.05	119.05	148.052	C9H8O2	[M-H]-	3,4-Dihydrocoumarin	Lignans and Coumarins	Coumarins	119-84-6	3	297855	288565	358096	31728.5	39968	24569.6	60790.2	15350.3	20763.3	322725	214592	166172	164216	204758	222892
Lcrp000385	371.15	165.05	370.142	C21H22O6	[M+H]+	fragransol D	Lignans and Coumarins	Lignans	114892-43-2	3	6.77163e+06	6.23271e+06	5.10035e+06	233104	49637.4	46377.3	27050.6	32564.5	53847.7	4.44451e+06	2.19735e+06	1.80204e+06	7.03032e+06	5.60503e+06	5.32606e+06
pmn001384	515.12	353.09	516.127	C25H24O12	[M-H]-	Isochlorogenic acid C*	Phenolic acids	Phenolic acids	57378-72-0	2	74122.7	153457	281211	23389.6	10005	9970.49	15005	14130.3	33426.6	9	9	9	61296.6	59155.5	45131.4
pmn001382	515.12	353.09	516.127	C25H24O12	[M-H]-	Isochlorogenic acid A*	Phenolic acids	Phenolic acids	2450-53-5	2	74122.7	153457	281211	23389.6	10005	9970.49	15005	14130.3	33426.6	9	9	9	61296.6	59155.5	45131.4
Jmwn002494	325.09	119.05	326.1	C15H18O8	[M-H]-	(2E)-3-[4-(β-D-glucopyranoside)-phenylacrylic]-acid	Phenolic acids	Phenolic acids	-	3	47443	40409.3	74084.9	192449	239900	185856	45610.2	13784.7	7301.38	143909	207972	212188	75367.2	94278.5	103943
MWSmce139	269.04	241.05	268.037	C15H8O5	[M+H]+	Coumestrol	Lignans and Coumarins	Coumarins	479-13-0	3	65048.5	24280.3	59907.2	182233	53802.3	32020.4	9	9	9	145203	141191	159329	57359.9	79402.5	68759.4
pmp000117	433.15	403.11	432.142	C22H24O9	[M+H]+	3,5,6,7,8,3',4'-Heptamethoxyflavone	Flavonoids	Flavonols	1178-24-1	3	20274.3	40991	22792.1	13995.6	14995.2	12849.5	56449.3	109930	35184	90363.3	11368	4165	27403.4	37999.2	33677.3
pmp000682	538.23	359.15	520.194	C26H32O11	[M+NH4]+	Matairesinol-4'-O-glucoside (Matairesinoside)	Lignans and Coumarins	Lignans	23202-85-9	3	179155	174347	223557	190292	112149	78408.9	26750.2	7077.31	3970.98	215753	242664	278447	172517	126964	168626
mws0853	209.08	179.07	210.089	C11H14O4	[M-H]-	Sinapyl alcohol	Phenolic acids	Phenolic acids	537-33-7	3	147487	76730.2	91987.6	727694	451528	76242.9	101476	160390	62032.4	292179	200176	156762	212155	225466	163558
mws1077	355.1	193.05	354.095	C16H18O9	[M+H]+	Scopoletin-7-O-glucoside (Scopolin)	Lignans and Coumarins	Coumarins	531-44-2	3	1.39434e+06	3.69154e+06	923095	726855	932040	650484	87502.9	28148.4	52412.3	290036	255600	350929	752795	563670	585230
Lmmp003530	345.17	137.06	344.162	C20H24O5	[M+H]+	3,4-Divanillyltetrahydrofuran	Phenolic acids	Phenolic acids	34730-78-4	1	8.46872e+06	6.60218e+06	6.66848e+06	1942281	694167	465425	2.94001e+06	1.12915e+06	729010	3.52262e+06	3.15015e+06	3.26425e+06	3.7457e+06	4.60005e+06	3.29933e+06
MWSmce301	191.03	173.02	190.027	C10H6O4	[M+H]+	Coumarin-3-carboxylic Acid	Lignans and Coumarins	Coumarins	531-81-7	3	808881	792517	438798	245469	143864	291060	274308	331768	128246	245680	165301	64327.3	309242	403907	299425
mws2212	179.03	135.05	180.042	C9H8O4	[M-H]-	Caffeic acid	Phenolic acids	Phenolic acids	331-39-5	1	4.83497e+06	3.96045e+06	3.30683e+06	4.44438e+07	3.36315e+07	2.27222e+07	2.04241e+07	1.21467e+07	8.78492e+06	5.488e+07	6.862e+07	8.5574e+07	2.70367e+07	3.00357e+07	3.77191e+07
Wacn007166	537.08	375.05	538.09	C30H18O10	[M-H]-	3',8''-Biapigenin*	Flavonoids	Biflavones	-	3	522622	138787	574496	8321.81	5652.31	7543.7	1807.83	622.08	1415.62	11139.3	3937.02	3215.2	110529	83245.3	81905.3
mws0089	447.09	285.04	448.101	C21H20O11	[M-H]-	Kaempferol-7-O-glucoside*	Flavonoids	Flavonols	16290-07-6	2	492465	275449	504279	797378	463856	355616	2.15458e+06	904811	438530	321107	302527	326093	419855	469116	589992
Jmzn006005	177.06	117.04	178.063	C10H10O3	[M-H]-	3,4-Methylenedioxy cinnamyl alcohol	Lignans and Coumarins	Lignans	58095-76-4	3	376238	377373	454184	74456.1	64075.7	250166	27297.4	49387.8	353773	1.67976e+06	139542	159011	210121	276829	300700
Lmsp004450	359.15	131.05	358.142	C20H22O6	[M+H]+	Dehydrodiconiferyl alcohol	Lignans and Coumarins	Lignans	4263-87-0	2	616397	643177	616670	155416	56760.9	26010.1	36675	17050.7	18340	186334	148386	308556	335063	347425	245688
pmn001669	237.08	207.03	238.084	C12H14O5	[M-H]-	Methyl sinapate	Phenolic acids	Phenolic acids	20733-94-2	3	56364.2	60120.1	43709.7	1017.74	828.552	555.435	2928.73	834.054	1018.94	280064	17881.4	11347.7	46498.9	36468.8	52536
Zmxn004029	585.23	195.07	586.241	C31H38O11	[M-H]-	7,8-Dihydro-Buddlenol B(erythro)	Phenolic acids	Phenolic acids	-	2	326215	323313	373373	7806.57	8798.69	9852.42	45222.3	3270.48	11765.1	73206.8	68923.3	42521.3	146771	199967	150219
Lmpp003930	579.15	271.06	578.142	C30H26O12	[M+H]+	Apigenin-7-O-(6''-p-Coumaryl)glucoside	Flavonoids	Flavones	-	3	263580	1.30804e+06	97484.1	36675	7988.19	18340	9	9	9	13340	134421	145516	128395	103375	90035
Lmqn001795	267.07	249.05	268.074	C16H12O4	[M-H]-	5-Hydroxy-7-methoxyflavone	Flavonoids	Flavones	-	2	10077.6	17323.7	18064.6	316793	204184	211494	117244	176773	170119	193001	86240.5	98712.7	156231	119955	111200
Zmhp003322	741.2	433.11	740.195	C36H36O17	[M+H]+	Isovitexin-2''-O-(6'''-p-coumaroyl)glucoside	Flavonoids	Flavones	-	3	485034	467004	338972	142964	93439.6	132076	18406.8	11670	7116.77	7625.14	19286.3	36675	164121	175337	121356
Hmln000659	331.07	169.01	332.074	C13H16O10	[M-H]-	3-O-Galloyl-D-glucose*	Phenolic acids	Phenolic acids	-	3	126768	176244	125910	97095.5	43585.2	104321	49551.8	22638.8	64570.8	110555	83197.3	116910	69981.8	97010.9	71721.8
Yarn005295	579.21	417.15	580.216	C28H36O13	[M-H]-	Tortoside A	Lignans and Coumarins	Lignans	-	1	2.48416e+06	3.82362e+06	3.84599e+06	3.89371e+06	3.00477e+06	2.08016e+06	5601.6	9649.74	2800.86	835619	1.22914e+06	1.21299e+06	2.5279e+06	1.72634e+06	2.33047e+06
Lmlp002990	595.17	313.07	594.159	C27H30O15	[M+H]+	Isosaponarin(Isovitexin-4'-O-glucoside)	Flavonoids	Flavones	19416-87-6	3	1.03037e+06	1.84317e+06	572258	128603	117677	104872	60628.2	43345	23601.3	70722.4	75922.8	79669.5	230987	287687	197193
MWSmce364	197.08	151.07	196.074	C10H12O4	[M+H]+	Xanthoxylin	Phenolic acids	Phenolic acids	90-24-4	3	159740	76531	142800	71351.8	32181.1	36823.8	12802	14755.5	11884	34627.6	46942.8	11803.2	96552.4	108158	73069.5
Hmcp001636	509.13	347.07	508.122	C23H24O13	[M+H]+	Limocitrin-7-O-glucoside	Flavonoids	Flavonols	-	3	281923	385926	283567	156725	106924	19555.1	50198.7	38176.5	75294.7	58367	76620.6	106209	119985	167272	176090
Cmcn006826	537.08	375.05	538.09	C30H18O10	[M-H]-	Cupressuflavone	Flavonoids	Biflavones	3952-18-9	3	526900	142528	590615	8396.4	2850.93	833.976	3440.48	1483.08	1556.52	2525.88	2398.92	5498.99	112452	87639.4	77173.6
pme0309	183.03	124.02	184.037	C8H8O5	[M-H]-	3-O-Methylgallic Acid	Phenolic acids	Phenolic acids	3934-84-7	2	186706	418525	160883	1.05358e+06	664608	916123	304224	150447	95090.3	1.43893e+06	1.68792e+06	2.51043e+06	517674	529906	724350
pme3504	431.13	269.08	430.126	C22H22O9	[M+H]+	Formononetin-7-O-glucoside (Ononin)	Flavonoids	Isoflavones	486-62-4	3	202575	144451	297674	134699	83214.1	73989.6	146338	26784.9	40888.4	68963.1	81589.7	97177.3	130600	114776	167783
Lmmn004625	449.11	287.06	450.116	C21H22O11	[M-H]-	Dihydrokaempferol-7-O-glucoside	Flavonoids	Flavanonols	-	3	35813	67171.6	51901.4	823715	488309	352252	46392.2	9602.4	28649	347516	376386	406374	161670	144626	210554
HJN086	449.11	287.06	450.116	C21H22O11	[M-H]-	Eriodictyol-3'-O-glucoside	Flavonoids	Flavanones	-	3	35813	67171.6	51901.4	823715	488309	352252	46392.2	9602.4	28649	347516	376386	406374	161670	144626	210554
Lasp012666	255.1	199.04	254.094	C16H14O3	[M+H]+	Chalepensin	Lignans and Coumarins	Coumarins	13164-03-9	2	108102	49791.2	129793	70808.1	49217	45294.7	67213.8	61571.5	59969.7	172008	51352.7	49488.2	64988.8	47661.1	45917.3
MWSHY0118	343.12	282.09	342.11	C19H18O6	[M+H]+	5,6,7,4'-Tetramethoxyflavone	Flavonoids	Flavones	1168-42-9	3	78727.5	58576.9	57039.8	20315.1	8855.85	15149.3	58630	83308.3	49286.4	39159.2	12184.2	21565.3	56015.1	37800.5	44309.8
Hmqn000843	301.09	123.01	302.1	C13H18O8	[M-H]-	Tachioside*	Phenolic acids	Phenolic acids	109194-60-7	1	4.70734e+06	4.55692e+06	5.17579e+06	2.12882e+06	1.8333e+06	1.28417e+06	298398	47342.4	327999	796632	700541	859320	2.16533e+06	2.76766e+06	1.87381e+06
pmn001525	477.14	169	478.147	C23H26O11	[M-H]-	3,5-Digalloylshikimic acid	Phenolic acids	Phenolic acids	95753-52-9	3	47211.8	41585.1	44607.6	33397.7	40870.5	47999.1	50185.2	33292.8	36153.2	68987.2	25881.6	41829.3	25566.3	35445.8	38255.5
mws1094	287.06	259.07	288.063	C15H12O6	[M-H]-	Aromadendrin (Dihydrokaempferol)	Flavonoids	Flavanonols	480-20-6	3	113049	35791.4	126290	19205	12623.9	12824.2	43047.6	27830.1	73003.8	83805.3	78913.8	27415.5	96928.4	83461.8	64156.7
MWSmce061	237.07	176.05	236.069	C12H12O5	[M+H]+	Dimethylfraxetin; 6,7,8-Trimethoxycoumarin*	Lignans and Coumarins	Coumarins	6035-49-0	3	176717	237134	226534	4808.47	8642.33	3019.55	6101.46	9466.65	3158.51	42596.4	24839.8	29607.5	70251.3	105237	98295.3
pmb3045	505.1	329.07	506.106	C23H22O13	[M-H]-	Tricin-7-O-Glucuronide	Flavonoids	Flavones	-	2	308679	129648	257076	43016.8	24336.9	21390.5	40497.8	7069.24	6141.05	96389.6	51710	89450.4	135605	95382.4	98156.1
Cmcn006568	537.09	375.05	538.09	C30H18O10	[M-H]-	Hinokiflavone	Flavonoids	Biflavones	19202-36-9	3	517172	143317	569421	9846.38	3729.15	961.085	6570.37	3563.83	1008.88	4376.79	3500.53	1489.4	113750	86834	76992.7
Lmnp002413	595.17	449.11	594.159	C27H30O15	[M+H]+	Luteolin-6-C-glucoside-7-O-rhamnoside	Flavonoids	Flavones	-	1	1.08902e+07	1.01915e+07	7.59039e+06	3.55141e+06	3.23697e+06	2.36172e+06	1.25893e+06	125386	123472	1.31738e+06	2.33046e+06	2.87451e+06	6.35071e+06	4.85806e+06	4.28957e+06
Hmjp003123	479.08	303.06	478.075	C21H18O13	[M+H]+	Quercetin-5-O-glucuronide	Flavonoids	Flavonols	-	3	70020	135271	74698.6	163910	144936	120329	108805	76552.1	76096.5	121649	99622.8	163400	94921.2	66816.7	67748.5
Hmjp003008	609.14	287.06	608.138	C27H28O16	[M+H]+	Luteolin-7-O-glucuronide-5-O-rhamnoside	Flavonoids	Flavones	-	3	561882	268097	189812	98090.9	48929.8	49367	12843.2	4971.62	3231.23	123831	141750	196324	215484	282511	189655
pmb0711	611.161	303.1	610.153	C27H30O16	[M+H]+	Quercetin-7-O-rutinoside*	Flavonoids	Flavonols	147714-62-3	3	311923	298339	265605	243045	389777	130513	69665.2	27222.8	20876.8	55312.5	112795	158689	140643	207174	208843
MW0138670	449.11	329.07	448.101	C21H20O11	[M+H]+	kaempferol 7-O-glucoside	Flavonoids	Flavones	-	3	421637	318113	264974	92603.9	33823.9	40010	1.34237e+06	1.48293e+06	970728	98283.8	79668.8	82503.6	610372	430717	430822
Lmmp003091	611.16	303.05	610.153	C27H30O16	[M+H]+	Quercetin-3-O-(4''-O-glucosyl)rhamnoside*	Flavonoids	Flavonols	59262-54-3	3	1.26449e+06	1.17073e+06	1.13599e+06	227117	73032.5	136155	18142	17529.5	23340	73178	74882.4	135410	307125	445888	475094
mws1013	177.02	133.03	178.027	C9H6O4	[M-H]-	Esculetin (6,7-Dihydroxycoumarin)	Lignans and Coumarins	Coumarins	305-01-1	2	1.13249e+06	1.064e+06	1.42219e+06	3.26082e+06	3.21114e+06	1.95064e+06	1.20744e+06	871756	718497	5.733e+06	4.96947e+06	4.18596e+06	2.00762e+06	2.55312e+06	3.13188e+06
Lmjp002461	611.16	303.05	610.153	C27H30O16	[M+H]+	Quercetin-3-O-neohesperidoside*	Flavonoids	Flavonols	29662-79-1	3	697804	578367	611922	227318	177449	185049	50494.7	18340	23340	89730.5	100151	208290	197004	254459	310165
Lmsp004166	611.16	303.05	610.153	C27H30O16	[M+H]+	Quercetin-3-O-glucoside-7-O-rhamnoside*	Flavonoids	Flavonols	-	3	697804	578367	611922	227318	177449	185049	50494.7	18340	23340	89730.5	100151	208290	197004	254459	310165
Zmhn000892	301.09	139.05	302.1	C13H18O8	[M-H]-	4-O-Glucosyl-3,4-dihydroxybenzyl alcohol	Phenolic acids	Phenolic acids	-	3	262792	371710	524380	159341	336778	233936	9	9	9	175258	196926	224382	347199	327659	221026
Lmyp007110	345.17	163.08	344.162	C20H24O5	[M+H]+	Anhydrosecoisolariciresinol (AHS)	Lignans and Coumarins	Lignans	29388-33-8	2	53953.9	169101	86041.7	10748.6	4388.77	3559.29	1.47545e+06	1.85391e+06	1.38664e+06	5098.63	27067.8	11998.5	310730	255289	192460
MWSHY0171	579.15	409.09	578.142	C30H26O12	[M+H]+	Procyanidin B2	Tannins	Proanthocyanidins	29106-49-8	3	217652	157186	120171	119570	27780.5	16138.1	58993	97043.6	28728.6	206820	183455	105045	91787.4	141067	100551
Lamp006141	465.17	167.07	464.168	C23H28O10	[M+H]+	Isomucronulatol-7-O-glucoside	Flavonoids	Other Flavonoids	94367-43-8	2	138942	193383	222065	13581.9	15001.7	4066.58	19539.1	6094.76	10083.5	23193.7	11449.8	15346.2	72498.3	44299.7	58990.9
MWSHC2041	579.17	271.06	578.164	C27H30O14	[M+H]+	sophorabioside	Flavonoids	Isoflavones	2945-88-2	3	273600	1.45877e+06	253565	21846.3	15005	10005	9	9	9	134469	18340	148024	193470	153420	116720
Wdtp002884	371.17	353.16	370.163	C18H26O8	[M+H]+	3-(4-methoxyphenyl)propyl methyl 4-O-methyl-alpha-d-glucopyranosiduronate	Phenolic acids	Phenolic acids	-	2	1.22396e+06	1.06003e+06	1.30844e+06	818596	752751	482204	885779	702397	770887	238790	349583	578428	484649	711004	808490
HJN090	433.11	271.06	434.121	C21H22O10	[M-H]-	Butin-7-O-glucoside*	Flavonoids	Flavanones	-	3	114439	81168.9	101520	90847.9	69996.5	37928.6	8713.48	7518.79	7957.67	79984.3	57586.5	86739.1	32486.4	46469.3	54593.5
mws0463	301.07	164.01	302.079	C16H14O6	[M-H]-	Hesperetin	Flavonoids	Flavanones	520-33-2	3	89697.7	35172.1	81550.5	9	9	9	27504	4125.91	5772.33	9	9	9	33194.6	21482.4	22494
Zbfn004301	475.12	161.02	476.132	C23H24O11	[M-H]-	2-O-(4-carboxylic acid phenethyl)-6-O-caffeoyl glucoside	Phenolic acids	Phenolic acids	-	2	754920	1.12127e+06	1.13219e+06	104264	214018	118750	9	9	9	33340	57523.7	68827.7	364324	395887	574305
pmn001378	519.19	357.14	520.194	C26H32O11	[M-H]-	Pinoresinol-4-O-glucoside	Lignans and Coumarins	Lignans	41607-20-9	2	265026	286861	299884	324575	313913	182279	46558.5	22213.2	18170.7	266232	298370	487347	367697	230781	256045
Wbmp003643	741.22	433.12	740.216	C33H40O19	[M+H]+	Cimicifugic acid E-glucose-rhamnose	Phenolic acids	Phenolic acids	-	2	222159	218467	102343	133262	53109	51170.2	30010	4409.94	5005	49601.8	31835.2	138405	55569.9	80671.3	95354
Lmln001951	595.13	300.03	596.138	C26H28O16	[M-H]-	Quercetin-3-O-(6''-O-arabinosyl)glucoside	Flavonoids	Flavonols	-	3	56304	39739.4	43748.7	11643.5	7105.81	5914.75	6278.78	846.285	3340	6159.61	5827.14	18467.6	28303.2	28816.3	17347.5
Lmbp002309	371.1	209.05	370.126	C17H22O9	[M+H]+	Sinapaldehyde-4-O-Glucoside	Phenolic acids	Phenolic acids	154461-65-1	3	998234	1.11364e+06	608622	1.19349e+06	691170	448318	155096	85423	68795	367265	354581	372677	1.21993e+06	1.29455e+06	765552
Lmbn001181	531.14	531.13	532.143	C22H28O15	[M-H]-	Fraxetin-7,8-di-O-glucoside	Lignans and Coumarins	Coumarins	-	3	640671	714252	603662	363792	205473	146590	404838	161783	222445	218476	284095	557118	451106	261782	378579
Jmwn002057	477.16	315.11	478.169	C20H30O13	[M-H]-	2-(3-β-D-glucopyranosyloxy-4-hydroxyphenyl)ethanol-1-O-β-D-glucopyranoside	Phenolic acids	Phenolic acids	-	1	1.25115e+06	2.39833e+06	925534	627441	257803	161208	52535.7	7296.03	9	174154	234074	347701	903078	891826	530236
mws1299	449.11	299.05	448.101	C21H20O11	[M+H]+	Luteolin-8-C-glucoside (Orientin)*	Flavonoids	Flavones	28608-75-5	1	182139	224569	151800	54193.6	12155.4	8340	765623	893586	472248	78360	96705	31201.4	291809	247248	163107
mws0898	165.09	105.07	164.084	C10H12O2	[M+H]+	Isoeugenol*	Phenolic acids	Phenolic acids	97-54-1	3	70792.7	135082	115642	43556.9	53983.5	78203.9	75505.5	26588.9	149483	90950.6	108459	106832	73436.8	66576.4	40904.1
Zmlp003063	741.23	433.12	740.216	C33H40O19	[M+H]+	Luteolin-7-O-(2''-O-rhamnosyl)rutinoside	Flavonoids	Flavones	-	2	178266	251695	116803	201634	41660.9	20880	3340	26675	10005	43007.8	48755.4	246885	132796	76851	92499.8
Zmcp102702	523.22	219.1	522.21	C26H34O11	[M+H]+	Saikolignanoside A	Lignans and Coumarins	Lignans	-	1	237581	151670	224484	190625	153458	88502.4	149390	10212	74798.4	96763.6	66442.4	55954.6	106827	163226	97729.5
Lacn005311	533.17	371.11	534.174	C26H30O12	[M-H]-	Phellatin	Flavonoids	Flavonols	-	2	65586.7	106082	98244.2	128742	102984	60195.2	8775.36	4157.77	12514.8	80495.1	143589	99628.3	59413.4	103475	72009.5
mws1179	433.11	271.07	434.121	C21H22O10	[M-H]-	Naringenin-7-O-glucoside (Prunin)*	Flavonoids	Flavanones	529-55-5	3	33232	50877.6	45757.9	23509.2	12095.9	9044.56	33661.6	4343.26	13127.7	51525.3	65992.4	46796.8	46904.3	28712.5	28350.6
HJN087	433.12	271.06	434.121	C21H22O10	[M-H]-	Naringenin-4'-O-glucoside*	Flavonoids	Flavanones	-	3	63625.4	69234.7	47704.8	60902.6	39584.6	46631	13939.5	4083.91	4004.9	72481.2	39487.6	57106.2	29260.2	32694.7	50813.2
MW0003209	211.06	193.06	152.047	C8H8O3	[M+CH3COO]-	2-Methoxybenzoic acid	Phenolic acids	Phenolic acids	579-75-9	3	9	9	9	182234	163585	223138	206853	106324	222215	281536	555012	483051	281935	194016	154876
MWSHC20189	357.13	151.04	358.142	C20H22O6	[M-H]-	Epipinoresinol*	Lignans and Coumarins	Lignans	24404-50-0	1	4.55264e+06	4.48919e+06	7.33949e+06	95011.1	110061	144092	713431	29676	106560	2.14128e+06	1.31139e+06	895051	3.38368e+06	4.86732e+06	6.4284e+06
Wcdn006883	357.13	151.04	358.142	C20H22O6	[M-H]-	(+)-epipinoresinol*	Lignans and Coumarins	Lignans	18779-41-4	1	4.55264e+06	4.48919e+06	7.33949e+06	95011.1	110061	144092	713431	29676	106560	2.14128e+06	1.31139e+06	895051	3.38368e+06	4.86732e+06	6.4284e+06
mws2108	353.09	191.06	354.095	C16H18O9	[M-H]-	Cryptochlorogenic acid (4-O-Caffeoylquinic acid)*	Phenolic acids	Phenolic acids	905-99-7	2	206613	227822	227907	9	9	9	9	9	9	84808	20047.5	81247.5	157424	88365.6	103225
mws0014	193.05	134.04	194.058	C10H10O4	[M-H]-	Ferulic acid	Phenolic acids	Phenolic acids	537-98-4	1	81225.7	51858.1	75152.2	892697	562646	378083	130787	105892	76903.7	1.05097e+06	705238	777921	577112	384600	313609
MWSHY0093	725.23	579.17	724.221	C33H40O18	[M+H]+	Ligustroflavone(Nuezhenoside)	Flavonoids	Flavones	260413-62-5	3	111330	179803	138971	58350	66685	56685	58350	11370.2	13844.4	51680	71690	70986.6	49218	91285.8	61043.2
MW0139483	609.14	193.05	610.153	C27H30O16	[M-H]-	Quercetin 3-(2-glucosylrhamnoside)	Flavonoids	Flavones	143016-74-4	3	94739.4	120318	24197.7	55840.9	59503.7	34266.6	8483.28	2895.07	1703.46	38655.1	45965.2	49068.5	36703.3	27767.3	52980.3
mws0895	431.1	269.05	432.106	C21H20O10	[M-H]-	Genistein-7-O-Glucoside (Genistin)	Flavonoids	Isoflavones	529-59-9	3	131678	271318	268763	8386.19	5275.69	7543.69	143323	132470	127883	16793.6	13663.7	18733.2	75433	155795	126090
Xmyp004678	727.21	287.05	726.201	C32H38O19	[M+H]+	Kaempferol-3-O-(2''-O-xylosyl-6''-O-rhamnosyl)glucoside	Flavonoids	Flavonols	-	2	898553	575448	354345	397929	291970	116346	11670	6670	10005	39683.6	80671	111930	389015	275807	572820
Cmpp003619	193.05	105.07	192.042	C10H8O4	[M+H]+	6,7-Dihydroxy-4-methylcoumarin	Lignans and Coumarins	Coumarins	529-84-0	2	2.44538e+06	2.47816e+06	1.56024e+06	1.83628e+06	1.55579e+06	1.03878e+06	282307	251413	350325	2.52993e+06	2.13858e+06	2.48291e+06	1.46619e+06	1.83317e+06	805598
MWSHY0066	305.06	231.06	304.058	C15H12O7	[M+H]+	Taxifolin(Dihydroquercetin)	Flavonoids	Flavanonols	480-18-2	3	342012	237973	314807	68400.2	151786	57526	229496	193432	248907	36740.6	44195.4	48345	153348	133204	262942
Zbfn005474	607.2	193.05	608.211	C29H36O14	[M-H]-	2-(p-Hydroxyphenethoxy)-6-feruloyl-O-glucosyl-xylose	Phenolic acids	Phenolic acids	-	2	100101	87558.9	159592	55198	40800.8	5922.37	9	9	9	21878.7	42421.6	24889.3	55042.1	77203.4	33559.4
pmb3042	491.12	329.1	492.127	C23H24O12	[M-H]-	Tricin-5-O-Glucoside	Flavonoids	Flavones	32769-00-9	3	9	9	9	61796.9	21778.6	17764.9	609874	184363	275651	9	9	9	356226	145255	312044
pmp000583	477.1	301.07	476.096	C22H20O12	[M+H]+	Diosmetin-7-O-glucuronide	Flavonoids	Flavones	35110-20-4	3	350109	151682	205143	52149.9	16036.4	46376.6	112842	101030	59724.3	98472.1	151482	208901	217293	89471.8	204136
mws0921	149.06	131.05	150.068	C9H10O2	[M-H]-	p-Coumaryl alcohol	Phenolic acids	Phenolic acids	3690-05-9	3	50179.4	31387.4	35889.2	54162	36512.7	29110	59993.7	14616.3	20672.4	29183.3	44682.4	45992.9	52197.7	22369.1	29386.7
Zbdn001947	301.09	123.01	302.1	C13H18O8	[M-H]-	Isotachioside*	Phenolic acids	Phenolic acids	31427-08-4	1	4.70008e+06	6.75271e+06	5.41302e+06	2.23154e+06	2.88175e+06	1.68563e+06	620926	58000.7	67048.5	572788	739265	880071	996193	2.76866e+06	1.91331e+06
MWSHY0056	581.19	273.08	580.179	C27H32O14	[M+H]+	Naringenin-7-O-Rutinoside(Narirutin)	Flavonoids	Flavanones	14259-46-2	2	1053890	777120	433988	60714.7	51155.2	128395	5859.39	8340	5005	506587	631402	556764	176827	203809	405580
